# Supplementary material for: 2,2,2-Trifluoro-N-(4-methyl-2-oxo-2H-chromen-7-yl)acetamide
Source: Acta Crystallogr Sect E Struct Rep Online. 2012 Mar 10;68(Pt 4):o1003. doi: 10.1107/S1600536812009634 (PMC3343970; doi:10.1107/S1600536812009634)
Supplement: Supplementary file 2 [file e-68-o1003-Isup2.hkl]

# 
# h,k,l, Fc-squared, Fo-squared, sigma(Fo-squared) and status flag 
# 
data_I
_shelx_title ' LHD02 in P-1' 
_shelx_refln_list_code          4 
_shelx_F_calc_maximum      143.67 
_exptl_crystal_F_000       276.00 
_reflns_d_resolution_high  0.7701 
 
loop_ 
 _symmetry_equiv_pos_as_xyz 
 'x, y, z' 
 '-x, -y, -z' 
 
_cell_length_a     8.4897 
_cell_length_b     8.5777 
_cell_length_c     9.3677 
_cell_angle_alpha  89.358 
_cell_angle_beta   68.270 
_cell_angle_gamma  65.117 
 
_shelx_F_squared_multiplier     1.000 
 
loop_ 
 _refln_index_h 
 _refln_index_k 
 _refln_index_l 
 _refln_F_squared_calc 
 _refln_F_squared_meas 
 _refln_F_squared_sigma 
 _refln_observed_status 
   2   0   0    20640.13    17494.03    313.76 o 
   3   0   0      305.61      284.12      4.88 o 
   4   0   0     1610.91     1731.60     25.48 o 
   5   0   0       64.32       65.31      2.60 o 
   6   0   0      404.81      393.61      9.35 o 
   7   0   0        4.39        4.76      2.29 o 
   8   0   0       49.04       49.40      3.23 o 
   9   0   0        0.59       -0.26      2.45 o 
  -8   1   0        0.09       -0.29      1.61 o 
  -7   1   0        0.18        1.12      1.58 o 
  -6   1   0        0.42        0.19      1.56 o 
  -5   1   0       10.09       12.84      2.09 o 
  -4   1   0       92.69      101.55      3.25 o 
  -3   1   0      421.98      427.11      7.39 o 
  -2   1   0      206.48      204.54      3.18 o 
  -1   1   0      202.07      213.70      4.45 o 
   2   1   0       44.03       49.41      3.20 o 
   3   1   0     5580.97     5565.41     85.73 o 
   4   1   0      291.88      285.29      5.67 o 
   5   1   0     1827.39     1946.21     44.62 o 
   6   1   0       67.76       71.40      3.29 o 
   7   1   0      197.81      203.05     10.77 o 
   8   1   0       27.10       31.78      2.78 o 
   9   1   0       45.32       45.94      3.62 o 
  -8   2   0        0.03       -0.73      2.01 o 
  -7   2   0        2.19        2.73      1.99 o 
  -6   2   0        8.60       13.99      2.43 o 
  -5   2   0        4.14        5.06      2.14 o 
  -4   2   0       78.04       81.29      2.42 o 
  -3   2   0       24.03       22.35      2.37 o 
  -2   2   0      148.12      137.18      3.52 o 
  -1   2   0      180.96      189.74      2.28 o 
   0   2   0      893.36      923.27      9.50 o 
   1   2   0     1574.54     1619.75     49.85 o 
   2   2   0      410.95      427.25      6.00 o 
   3   2   0       56.54       68.55      2.02 o 
   4   2   0       22.83       21.86      1.39 o 
   5   2   0        0.29        0.35      1.22 o 
   6   2   0        0.36        0.77      1.88 o 
   7   2   0       43.21       39.80      2.78 o 
   8   2   0       15.08       12.84      3.56 o 
   9   2   0        9.06        4.23      2.35 o 
  -7   3   0        0.42        0.07      1.53 o 
  -6   3   0       12.23       11.93      1.83 o 
  -5   3   0        0.37        0.32      1.22 o 
  -4   3   0      109.78      109.82      4.19 o 
  -3   3   0        3.95        3.89      1.20 o 
  -2   3   0      327.54      337.34      3.99 o 
  -1   3   0      351.30      367.57      5.40 o 
   0   3   0      777.56      866.73      8.97 o 
   1   3   0      491.40      470.41      5.77 o 
   2   3   0      505.74      580.05     14.17 o 
   3   3   0      182.94      183.94      2.70 o 
   4   3   0        1.19        1.01      1.20 o 
   5   3   0      126.46      129.40     10.98 o 
   6   3   0        0.03       -0.32      1.33 o 
   7   3   0       21.71       25.06      2.47 o 
   8   3   0        4.61        4.49      2.06 o 
   9   3   0        0.01        0.65      1.52 o 
  10   3   0        0.35       -0.58      1.73 o 
  -6   4   0        0.05        0.28      1.06 o 
  -5   4   0        8.80        8.79      1.23 o 
  -4   4   0        8.40       11.93      2.58 o 
  -3   4   0       67.16       65.74      2.90 o 
  -2   4   0        1.52        0.82      0.78 o 
  -1   4   0        0.28        0.15      0.67 o 
   0   4   0        1.34        1.34      0.65 o 
   1   4   0      245.31      270.51      3.77 o 
   2   4   0      296.05      324.06      6.67 o 
   3   4   0      246.17      271.13      4.42 o 
   4   4   0      344.77      335.69      4.69 o 
   5   4   0      160.22      165.07      3.76 o 
   6   4   0       32.28       35.14      1.91 o 
   7   4   0       26.20       27.29      1.84 o 
   8   4   0        5.76        6.55      2.21 o 
   9   4   0        1.23        1.46      1.51 o 
  10   4   0        5.98        5.16      1.84 o 
  -6   5   0        0.08       -0.27      0.74 o 
  -5   5   0        0.05        0.68      0.74 o 
  -4   5   0        1.26        0.00      0.94 o 
  -3   5   0        2.20        1.72      1.02 o 
  -2   5   0        0.04        0.33      0.55 o 
  -1   5   0       62.23       64.68      1.52 o 
   0   5   0      253.59      271.27      3.77 o 
   1   5   0       12.38       10.68      0.64 o 
   2   5   0      488.04      466.36      5.74 o 
   3   5   0       12.87       13.50      1.33 o 
   4   5   0       78.97       78.86      3.08 o 
   5   5   0        2.89        3.30      1.90 o 
   6   5   0       27.07       26.43      1.87 o 
   7   5   0       31.90       33.84      2.03 o 
   8   5   0        2.91        2.08      1.76 o 
   9   5   0       10.26       10.25      1.73 o 
  10   5   0        0.05       -0.13      1.41 o 
  -5   6   0        0.00        0.33      0.73 o 
  -4   6   0        0.45        0.56      0.90 o 
  -3   6   0        1.47        1.48      0.92 o 
  -2   6   0        0.75        0.63      0.51 o 
  -1   6   0        2.60        2.17      0.94 o 
   0   6   0        0.00        0.00      1.95 o 
   1   6   0       91.31       93.39      3.47 o 
   2   6   0       68.47       79.03      2.26 o 
   3   6   0       20.98       20.07      2.53 o 
   4   6   0       35.11       38.54      2.66 o 
   5   6   0        2.31        3.57      0.98 o 
   6   6   0        0.02        0.17      0.88 o 
   7   6   0        0.16        0.48      0.96 o 
   8   6   0        2.15        1.97      1.27 o 
   9   6   0        0.23        0.03      1.13 o 
  10   6   0        0.20        0.03      1.49 o 
  -4   7   0        0.97        0.50      1.88 o 
  -3   7   0        0.38        0.56      0.82 o 
  -2   7   0        4.85        5.58      1.38 o 
  -1   7   0        3.20        2.75      0.50 o 
   0   7   0        0.33       -0.36      1.25 o 
   1   7   0        4.57        3.76      1.64 o 
   2   7   0       19.77       19.26      2.11 o 
   3   7   0        0.05        0.58      0.51 o 
   4   7   0        3.67        2.77      2.39 o 
   5   7   0        4.33        4.83      0.92 o 
   6   7   0        0.58        0.84      0.86 o 
   7   7   0        2.38        1.58      1.00 o 
   8   7   0        1.92        1.68      1.29 o 
   9   7   0        0.44        0.02      1.04 o 
  10   7   0        0.27       -0.26      3.68 o 
  -3   8   0        1.70        0.12      2.11 o 
  -2   8   0        0.14        0.12      3.20 o 
  -1   8   0        9.63       10.65      2.07 o 
   0   8   0        1.05        0.80      2.63 o 
   1   8   0       70.59       49.55      5.29 o 
   2   8   0        1.16        3.22      1.03 o 
   3   8   0      128.80      114.67      2.60 o 
   4   8   0       11.77       13.98      0.84 o 
   5   8   0       53.02       47.10      2.21 o 
   6   8   0        5.52        6.61      1.03 o 
   7   8   0        9.35        9.23      1.15 o 
   8   8   0        1.95        1.91      1.08 o 
   9   8   0        1.54        1.10      1.14 o 
  -1   9   0        0.00        1.69      1.87 o 
   0   9   0        1.58        0.56      1.55 o 
   1   9   0        0.24        0.18      1.07 o 
   2   9   0       13.00       14.44      0.87 o 
   3   9   0        2.03        2.24      0.66 o 
   4   9   0        4.61        6.12      1.93 o 
   5   9   0        4.69        4.46      2.15 o 
   6   9   0        4.94        1.93      2.69 o 
   7   9   0        0.48        1.27      2.85 o 
   8   9   0       11.05       11.66      2.03 o 
   9   9   0        0.10       -0.19      1.76 o 
   1  10   0        0.53        0.61      1.10 o 
   2  10   0        3.60        5.32      1.64 o 
   3  10   0        0.10        0.02      0.68 o 
   4  10   0        7.36        7.96      0.93 o 
   5  10   0        3.79        4.62      0.72 o 
   6  10   0        0.95        0.66      1.37 o 
   7  10   0        7.53        5.49      1.81 o 
   8  10   0        0.67        2.51      3.26 o 
   4  11   0        0.52        1.06      1.14 o 
   5  11   0        2.28        1.87      0.94 o 
  -5 -11   1       18.47       21.44      1.47 o 
  -4 -11   1        6.36       10.74      1.64 o 
  -7 -10   1        1.23        0.88      1.83 o 
  -6 -10   1        5.57        5.18      1.85 o 
  -5 -10   1        0.32        0.09      0.73 o 
  -4 -10   1       20.33       26.54      2.27 o 
  -3 -10   1        1.52        2.19      1.24 o 
  -2 -10   1       38.33       42.51      2.05 o 
  -1 -10   1        8.80        6.18      2.18 o 
   0 -10   1       15.30       17.13      4.83 o 
  -8  -9   1        0.81       -0.42      1.09 o 
  -7  -9   1        0.99        1.53      1.22 o 
  -6  -9   1        0.07        0.80      2.93 o 
  -5  -9   1        2.57        2.61      1.61 o 
  -4  -9   1        0.88        1.36      0.53 o 
  -3  -9   1        1.23        0.44      0.45 o 
  -2  -9   1        0.70        1.25      0.68 o 
  -1  -9   1        2.23        1.37      1.17 o 
   0  -9   1        0.46        1.55      1.69 o 
   1  -9   1        9.05        6.79      3.92 o 
  -9  -8   1        4.76        2.59      1.42 o 
  -8  -8   1       27.65       25.44      2.89 o 
  -7  -8   1       13.05       14.51      1.86 o 
  -6  -8   1       42.31       40.21      1.65 o 
  -5  -8   1        9.23        8.12      1.73 o 
  -4  -8   1       50.70       46.76      2.23 o 
  -3  -8   1       11.82       11.09      0.93 o 
  -2  -8   1       27.67       25.98      1.18 o 
  -1  -8   1       11.65        4.23      3.46 o 
   0  -8   1        4.99        5.43      3.07 o 
   1  -8   1        5.19        4.02      1.95 o 
   2  -8   1        0.63        2.87      3.76 o 
   3  -8   1        3.58        3.07      2.53 o 
  -9  -7   1        1.05        1.22      1.89 o 
  -8  -7   1        2.74        2.74      1.57 o 
  -7  -7   1       10.59       10.48      1.41 o 
  -6  -7   1        4.75        5.85      1.16 o 
  -5  -7   1       15.15       12.74      1.55 o 
  -4  -7   1       59.78       58.13      2.57 o 
  -3  -7   1        4.97        4.11      0.73 o 
  -2  -7   1       22.38       21.93      1.64 o 
  -1  -7   1       26.44       26.25      1.47 o 
   0  -7   1       16.28       19.11      3.28 o 
   1  -7   1       33.58       35.21      4.08 o 
   2  -7   1       25.21       20.77      1.18 o 
   3  -7   1        5.68        4.49      1.37 o 
   4  -7   1        9.63       14.25      4.27 o 
  -9  -6   1        0.23        1.23      1.49 o 
  -8  -6   1        3.07        2.11      2.56 o 
  -7  -6   1        0.14       -0.07      0.99 o 
  -6  -6   1        0.10        0.07      0.94 o 
  -5  -6   1       41.20       36.72      3.25 o 
  -4  -6   1       66.21       71.09      1.87 o 
  -3  -6   1       10.19        9.30      1.53 o 
  -2  -6   1       56.38       55.83      1.25 o 
  -1  -6   1       67.12       63.53      2.98 o 
   0  -6   1       15.89       14.15      1.75 o 
   1  -6   1       11.15       11.94      1.91 o 
   2  -6   1       23.31       22.23      2.00 o 
   3  -6   1        0.07        0.38      0.46 o 
   4  -6   1        3.75        4.47      1.00 o 
   5  -6   1        2.09        0.39      0.66 o 
  -9  -5   1        0.74       -0.15      1.77 o 
  -8  -5   1        8.66        5.54      1.93 o 
  -7  -5   1        9.04        8.24      1.53 o 
  -6  -5   1       25.69       27.63      2.08 o 
  -5  -5   1       16.17       16.31      1.65 o 
  -4  -5   1       33.91       32.69      3.17 o 
  -3  -5   1       91.14       94.49      2.72 o 
  -2  -5   1       58.01       55.62      1.87 o 
  -1  -5   1       64.25       63.39      1.92 o 
   0  -5   1      164.78      176.75      4.02 o 
   1  -5   1      197.28      193.05      2.82 o 
   2  -5   1        0.51        0.75      0.72 o 
   3  -5   1       14.60       14.55      1.71 o 
   4  -5   1        0.01       -0.03      0.83 o 
   5  -5   1        0.00        0.09      0.66 o 
   6  -5   1        1.59        1.71      1.33 o 
  -9  -4   1        3.20        2.57      2.19 o 
  -8  -4   1        0.60        0.97      1.89 o 
  -7  -4   1        8.83        9.31      1.92 o 
  -6  -4   1        4.13        2.71      1.50 o 
  -5  -4   1       34.85       36.00      1.96 o 
  -4  -4   1       19.86       20.95      1.67 o 
  -3  -4   1      237.60      239.26      3.45 o 
  -2  -4   1       16.26       21.33      1.55 o 
  -1  -4   1      431.22      424.45      7.52 o 
   0  -4   1      582.75      607.63     17.96 o 
   1  -4   1      115.19      127.37      1.64 o 
   2  -4   1      130.20      131.94      2.01 o 
   3  -4   1        1.34        1.54      0.65 o 
   4  -4   1        0.68        0.87      0.72 o 
   5  -4   1        0.23        0.35      0.64 o 
   6  -4   1        0.31        0.96      0.72 o 
   7  -4   1        0.00        0.13      0.81 o 
  -9  -3   1        0.78        0.96      2.01 o 
  -8  -3   1        4.85        7.48      2.26 o 
  -7  -3   1        1.68        2.18      1.51 o 
  -6  -3   1        2.41        1.65      2.85 o 
  -5  -3   1       14.96       15.30      1.68 o 
  -4  -3   1       49.67       55.00      1.82 o 
  -3  -3   1       10.78       11.47      1.04 o 
  -2  -3   1       58.57       56.25      1.50 o 
  -1  -3   1      138.97      145.46      3.05 o 
   0  -3   1      297.22      276.87      3.28 o 
   1  -3   1      393.32      415.56     15.50 o 
   2  -3   1      103.70       96.07      4.23 o 
   3  -3   1        6.77        8.85      1.20 o 
   4  -3   1       40.05       39.27      2.49 o 
   5  -3   1        7.69        5.85      2.00 o 
   6  -3   1        8.30        6.65      2.23 o 
   7  -3   1        0.02        0.28      2.69 o 
  -9  -2   1        5.45        2.32      2.32 o 
  -8  -2   1        6.22        4.70      1.82 o 
  -7  -2   1        7.11        8.30      2.03 o 
  -6  -2   1        0.58        0.61      1.51 o 
  -5  -2   1       82.79       88.70      2.75 o 
  -4  -2   1      212.97      198.54     13.44 o 
  -3  -2   1      186.69      180.53      3.01 o 
  -2  -2   1        2.34        2.93      1.07 o 
  -1  -2   1       87.91       90.77      2.18 o 
   0  -2   1       63.24       50.18      1.04 o 
   1  -2   1       40.92       45.55      1.43 o 
   2  -2   1       72.83       72.52      1.88 o 
   3  -2   1        3.35        3.33      0.99 o 
   4  -2   1        1.90        2.12      1.60 o 
   5  -2   1        0.00        0.69      1.50 o 
   6  -2   1       15.33       13.43      1.77 o 
   7  -2   1        0.32       -0.34      2.00 o 
   8  -2   1        0.83        0.44      1.87 o 
  -9  -1   1        9.26        6.16      2.62 o 
  -8  -1   1        0.01        0.33      2.06 o 
  -7  -1   1       57.40       63.60      3.44 o 
  -6  -1   1       13.38       16.97      3.72 o 
  -5  -1   1        0.07        0.32      1.90 o 
  -4  -1   1      252.03      266.11      5.21 o 
  -3  -1   1      220.01      196.36      3.34 o 
  -2  -1   1     1561.46     1621.74     55.73 o 
  -1  -1   1      654.07      619.55      8.16 o 
   0  -1   1     2084.45     2078.93     37.98 o 
   1  -1   1      490.22      446.43      7.82 o 
   2  -1   1      466.62      480.45     10.05 o 
   3  -1   1       68.91       67.22      1.70 o 
   4  -1   1       28.89       28.88      1.68 o 
   5  -1   1        6.56        6.71      1.68 o 
   6  -1   1        0.00       -0.13      1.48 o 
   7  -1   1       11.07       10.68      2.08 o 
   8  -1   1        0.02       -0.80      1.58 o 
   9  -1   1        0.02        0.88      2.23 o 
  -8   0   1       19.21       26.69      4.24 o 
  -7   0   1        8.10        7.49      2.03 o 
  -6   0   1       48.79       54.43      2.56 o 
  -5   0   1      118.11      122.63      4.02 o 
  -4   0   1      564.54      588.86     10.67 o 
  -3   0   1     1009.07     1047.91     17.35 o 
  -2   0   1      976.17     1003.68     14.01 o 
  -1   0   1      763.58      770.57     10.59 o 
   2   0   1        7.61        6.00      1.32 o 
   3   0   1        4.10        7.23      4.01 o 
   4   0   1       89.85       98.81      3.52 o 
   5   0   1       24.96       32.77      2.39 o 
   6   0   1        6.61        4.55      2.15 o 
   7   0   1       21.95       25.12      2.05 o 
   8   0   1        3.10        0.93      2.09 o 
   9   0   1        0.87        0.97      2.03 o 
  -8   1   1        0.00       -1.10      1.80 o 
  -7   1   1        4.75        7.01      3.09 o 
  -6   1   1        3.36        3.49      2.98 o 
  -5   1   1       43.16       42.86      2.64 o 
  -4   1   1        2.55        7.47      3.99 o 
  -3   1   1       58.88       70.37      3.23 o 
  -2   1   1        1.48        1.25      1.25 o 
  -1   1   1      544.15      535.00      7.03 o 
   0   1   1     3184.23     2807.37     35.62 o 
   1   1   1     1828.92     1640.80    104.62 o 
   2   1   1     4320.22     3929.14     57.23 o 
   3   1   1      154.60      173.16      3.20 o 
   4   1   1      445.28      452.21      9.16 o 
   5   1   1        1.90        2.03      1.23 o 
   6   1   1      237.77      240.86      5.29 o 
   7   1   1        1.26        1.10      1.84 o 
   8   1   1       57.03       57.72      5.70 o 
   9   1   1        0.00       -0.26      1.59 o 
  -7   2   1        6.70        3.41      3.20 o 
  -6   2   1        0.77        1.47      1.54 o 
  -5   2   1       50.13       55.70      2.27 o 
  -4   2   1        0.05        1.83      1.92 o 
  -3   2   1       89.02       93.43      5.01 o 
  -2   2   1       48.93       45.96      1.92 o 
  -1   2   1      211.90      212.51      2.80 o 
   0   2   1      228.37      201.93      2.24 o 
   1   2   1     1788.30     1735.79     22.78 o 
   2   2   1       62.90       46.99      1.03 o 
   3   2   1      426.74      421.09     11.71 o 
   4   2   1       57.67       56.13      1.60 o 
   5   2   1        6.18        9.29      1.30 o 
   6   2   1       64.32       71.11      3.01 o 
   7   2   1        0.36        0.89      1.62 o 
   8   2   1        4.39        5.46      1.67 o 
   9   2   1        8.55       11.12      1.87 o 
  10   2   1        0.02        0.19      2.79 o 
  -7   3   1        9.72        7.35      2.27 o 
  -6   3   1       11.04        7.77      4.20 o 
  -5   3   1       44.11       43.90      2.55 o 
  -4   3   1       30.28       33.53      2.24 o 
  -3   3   1      120.70      119.17      2.62 o 
  -2   3   1      323.87      322.16      4.02 o 
  -1   3   1      183.02      178.98      2.64 o 
   0   3   1     1291.92     1382.59     12.79 o 
   1   3   1      343.06      334.80      3.40 o 
   2   3   1      305.57      319.00      5.91 o 
   3   3   1      471.03      476.86      6.49 o 
   4   3   1       79.39       81.22      2.81 o 
   5   3   1       52.38       58.50      1.78 o 
   6   3   1       46.06       52.54      2.50 o 
   7   3   1        1.55        0.86      1.29 o 
   8   3   1        0.86        1.07      1.32 o 
   9   3   1        0.63        1.00      1.42 o 
  10   3   1        0.16        0.41      2.74 o 
  -6   4   1        7.55        7.44      2.38 o 
  -5   4   1        5.27        5.63      1.36 o 
  -4   4   1       54.50       53.36      2.79 o 
  -3   4   1       67.00       71.58      3.53 o 
  -2   4   1      350.85      382.74      7.15 o 
  -1   4   1       84.15       82.42      1.55 o 
   0   4   1      970.68     1152.02     11.07 o 
   1   4   1      161.77      169.68      2.75 o 
   2   4   1     1213.18     1400.60     17.83 o 
   3   4   1      749.29      805.03     14.95 o 
   4   4   1      772.31      830.64     16.04 o 
   5   4   1      146.58      136.78      2.48 o 
   6   4   1      359.46      360.73     15.46 o 
   7   4   1        0.31        0.37      1.17 o 
   8   4   1       82.66       81.18      3.94 o 
   9   4   1        0.07       -0.05      2.17 o 
  10   4   1        3.78        1.87      2.79 o 
  -5   5   1        0.01        0.03      1.07 o 
  -4   5   1        0.45        1.33      0.86 o 
  -3   5   1        0.80        0.69      0.91 o 
  -2   5   1        2.90        2.93      1.29 o 
  -1   5   1        0.95        0.08      0.58 o 
   0   5   1       76.73       84.40      1.21 o 
   1   5   1       61.96       81.77      1.72 o 
   2   5   1       40.69       36.86      0.92 o 
   3   5   1      149.95      175.83      4.22 o 
   4   5   1        4.05        6.06      0.98 o 
   5   5   1       94.59      114.52      2.16 o 
   6   5   1        9.32       10.70      2.32 o 
   7   5   1       62.51       68.82      3.06 o 
   8   5   1        3.91        3.17      1.28 o 
   9   5   1       27.15       29.24      2.26 o 
  10   5   1        2.16        0.13      1.56 o 
  -4   6   1        0.17        0.32      0.95 o 
  -3   6   1        0.91        1.26      0.72 o 
  -2   6   1        0.42        0.05      0.63 o 
  -1   6   1        2.42        1.53      0.62 o 
   0   6   1        6.32        6.73      0.72 o 
   1   6   1        7.04        4.73      0.98 o 
   2   6   1        2.12        2.22      0.56 o 
   3   6   1       29.73       24.82      1.11 o 
   4   6   1        6.88        8.38      1.21 o 
   5   6   1        9.58       10.54      2.32 o 
   6   6   1        0.42        1.25      1.55 o 
   7   6   1        3.06        4.95      1.46 o 
   8   6   1        0.42        1.44      1.06 o 
   9   6   1        1.61        1.36      2.12 o 
  10   6   1        0.24        2.65      1.61 o 
  -3   7   1        0.00       -0.37      0.64 o 
  -2   7   1       12.59       13.07      0.83 o 
  -1   7   1       11.05        8.50      2.89 o 
   0   7   1       15.44       11.35      2.03 o 
   1   7   1       49.83       45.23      1.39 o 
   2   7   1        0.00        1.76      0.73 o 
   3   7   1       26.26       26.35      1.02 o 
   4   7   1        3.03        6.36      0.79 o 
   5   7   1        1.88        1.79      1.23 o 
   6   7   1        0.55        0.35      0.68 o 
   7   7   1        1.38        1.77      1.18 o 
   8   7   1        0.03        0.36      0.91 o 
   9   7   1        0.22       -0.30      2.21 o 
  10   7   1        0.17        0.75      1.15 o 
  -2   8   1        0.00        0.04      0.88 o 
  -1   8   1        0.35        0.57      0.57 o 
   0   8   1        8.35       10.21      1.79 o 
   1   8   1        8.43        7.24      5.93 o 
   2   8   1        2.96        3.30      0.77 o 
   3   8   1       54.97       49.03      2.81 o 
   4   8   1       22.81       18.24      2.29 o 
   5   8   1       31.24       25.29      1.34 o 
   6   8   1       46.52       37.88      2.07 o 
   7   8   1        4.99        6.05      1.57 o 
   8   8   1       21.14       20.96      1.29 o 
   9   8   1        2.13        2.01      1.15 o 
  -1   9   1        3.61        0.72      1.87 o 
   0   9   1        0.15       -0.04      2.55 o 
   1   9   1       11.60       12.49      1.08 o 
   2   9   1       13.74       12.20      0.87 o 
   3   9   1        0.22        0.56      0.53 o 
   4   9   1       10.34       10.32      0.77 o 
   5   9   1       13.76       13.16      1.19 o 
   6   9   1        0.90        0.43      1.17 o 
   7   9   1        1.72        1.04      2.35 o 
   8   9   1        4.46        3.42      0.97 o 
   9   9   1        0.41        0.11      0.84 o 
   1  10   1        0.02       -0.65      1.20 o 
   2  10   1        0.77       -0.14      0.91 o 
   3  10   1        0.04        0.08      0.55 o 
   4  10   1       19.36       18.93      1.81 o 
   5  10   1        8.58        7.54      1.06 o 
   6  10   1       14.66       16.66      1.06 o 
   7  10   1       14.00       13.84      1.71 o 
   8  10   1        0.97        2.19      2.83 o 
   4  11   1        0.44        4.01      1.05 o 
   5  11   1        3.49        5.29      0.91 o 
   6  11   1        3.46        2.92      1.81 o 
  -7 -10   2        6.08        6.15      2.47 o 
  -6 -10   2       19.46       30.06      4.58 o 
  -5 -10   2       47.70       44.91      2.87 o 
  -4 -10   2       15.15       20.65      3.78 o 
  -3 -10   2       68.46       78.76      5.42 o 
  -2 -10   2        7.44       10.60      1.40 o 
  -1 -10   2       18.87       22.10      5.06 o 
   0 -10   2       17.26       19.50      2.73 o 
  -8  -9   2        0.92        1.61      1.34 o 
  -7  -9   2        0.01        0.25      1.32 o 
  -6  -9   2        1.78        1.87      2.03 o 
  -5  -9   2        2.64        3.05      1.83 o 
  -4  -9   2        1.05        1.15      1.00 o 
  -3  -9   2       13.01       13.13      0.66 o 
  -2  -9   2        4.97        6.88      1.13 o 
  -1  -9   2        7.68       10.97      3.75 o 
   0  -9   2       26.74       26.03      2.46 o 
   1  -9   2        0.01        1.04      3.52 o 
   2  -9   2       10.62       17.54      2.85 o 
  -8  -8   2       14.35       18.02      3.18 o 
  -7  -8   2       27.03       25.64      1.82 o 
  -6  -8   2       24.63       24.65      2.79 o 
  -5  -8   2       34.71       41.17      4.50 o 
  -4  -8   2       38.56       41.03      2.47 o 
  -3  -8   2       13.25       14.28      0.70 o 
  -2  -8   2       37.65       36.45      0.96 o 
  -1  -8   2        3.77        3.32      1.24 o 
   0  -8   2       23.77       24.21      1.71 o 
   1  -8   2        1.92        1.73      1.87 o 
   2  -8   2       14.22       12.26      4.36 o 
   3  -8   2        0.39        0.18      2.09 o 
  -9  -7   2       13.28       10.38      2.67 o 
  -8  -7   2       54.92       55.66      4.53 o 
  -7  -7   2      110.88      110.25      3.07 o 
  -6  -7   2      130.72      131.86      3.09 o 
  -5  -7   2      268.95      269.17      5.18 o 
  -4  -7   2      183.81      180.97      7.09 o 
  -3  -7   2      366.78      334.57      7.33 o 
  -2  -7   2      305.71      285.03      3.86 o 
  -1  -7   2      453.13      444.20     17.01 o 
   0  -7   2      147.67      149.42      6.15 o 
   1  -7   2      283.96      289.80      7.05 o 
   2  -7   2       22.95       25.06      2.71 o 
   3  -7   2       83.43       77.46      6.59 o 
   4  -7   2        6.03        2.29      4.08 o 
  -9  -6   2        0.50        0.05      2.31 o 
  -8  -6   2        2.41        1.43      2.70 o 
  -7  -6   2        1.71        2.22      1.42 o 
  -6  -6   2        0.03        0.16      1.10 o 
  -5  -6   2        0.12       -0.04      1.24 o 
  -4  -6   2      177.52      182.87      3.40 o 
  -3  -6   2        8.64        8.52      1.93 o 
  -2  -6   2      503.67      522.17     12.06 o 
  -1  -6   2       61.07       55.53      2.54 o 
   0  -6   2      380.31      391.90     10.09 o 
   1  -6   2        0.13        1.04      3.01 o 
   2  -6   2      332.11      340.04     10.31 o 
   3  -6   2        6.37        6.21      0.65 o 
   4  -6   2      180.28      164.43      5.87 o 
   5  -6   2        0.39       -0.22      1.39 o 
  -9  -5   2        0.01       -1.24      2.00 o 
  -8  -5   2        0.85       -0.21      1.68 o 
  -7  -5   2        7.69        7.47      1.64 o 
  -6  -5   2        5.08        3.91      2.57 o 
  -5  -5   2        0.00        0.42      2.19 o 
  -4  -5   2        9.51        7.85      1.51 o 
  -3  -5   2       89.92       90.30      1.98 o 
  -2  -5   2        5.20        4.74      1.33 o 
  -1  -5   2        0.76        1.27      0.30 o 
   0  -5   2       11.14       11.53      2.53 o 
   1  -5   2       54.74       55.20      2.47 o 
   2  -5   2       76.93       74.15      2.74 o 
   3  -5   2       10.17       10.52      0.82 o 
   4  -5   2       36.40       35.37      1.34 o 
   5  -5   2       12.34       14.93      1.78 o 
   6  -5   2        7.31        6.05      1.24 o 
  -9  -4   2        1.39        0.62      1.72 o 
  -8  -4   2        1.18        1.42      2.00 o 
  -7  -4   2       26.20       25.66      2.08 o 
  -6  -4   2       21.94       23.24      3.70 o 
  -5  -4   2        5.59        4.73      2.06 o 
  -4  -4   2        2.98        3.49      1.21 o 
  -3  -4   2       10.14       11.41      1.92 o 
  -2  -4   2       71.63       70.81      2.59 o 
  -1  -4   2       21.02       21.40      1.35 o 
   0  -4   2       14.32       16.08      2.21 o 
   1  -4   2       20.66       22.89      1.55 o 
   2  -4   2       50.42       50.48      1.00 o 
   3  -4   2        1.52        0.90      0.82 o 
   4  -4   2        0.12        0.10      0.47 o 
   5  -4   2        0.32        0.76      1.71 o 
   6  -4   2        0.69        0.23      1.33 o 
   7  -4   2        0.17       -0.23      0.58 o 
  -9  -3   2        0.41       -0.26      1.68 o 
  -8  -3   2        3.40        2.17      1.73 o 
  -7  -3   2        5.89        3.60      2.05 o 
  -6  -3   2       17.69       20.11      1.98 o 
  -5  -3   2       10.46       14.01      2.36 o 
  -4  -3   2        1.03        1.88      1.67 o 
  -3  -3   2       20.34       16.85      1.46 o 
  -2  -3   2       27.82       32.98      1.47 o 
  -1  -3   2      692.54      734.09      9.58 o 
   1  -3   2        0.91        1.55      1.77 o 
   2  -3   2       20.29       24.18      1.32 o 
   3  -3   2       53.48       51.02      3.41 o 
   4  -3   2        4.52        3.59      1.33 o 
   5  -3   2        0.00        0.22      1.13 o 
   6  -3   2        0.24       -0.27      1.29 o 
   7  -3   2        0.16       -0.53      1.64 o 
   8  -3   2        0.00        0.92      1.88 o 
  -9  -2   2        0.00        0.51      1.82 o 
  -8  -2   2        0.70        0.69      1.67 o 
  -7  -2   2        0.78       -0.08      1.88 o 
  -6  -2   2        1.61        2.06      1.94 o 
  -5  -2   2        1.56        1.64      1.97 o 
  -4  -2   2       80.36       84.95      5.53 o 
  -3  -2   2      119.32      124.21      3.06 o 
  -2  -2   2      145.54      126.16      2.27 o 
  -1  -2   2      924.92      943.76     11.97 o 
   0  -2   2     1224.96       44.95      0.98 o 
   1  -2   2      394.09      344.99     11.23 o 
   2  -2   2       37.56       37.22      1.34 o 
   3  -2   2        0.27        0.76      1.05 o 
   4  -2   2       20.65       18.95      1.89 o 
   5  -2   2        5.11        4.93      1.61 o 
   6  -2   2       22.09       24.68      1.82 o 
   7  -2   2        4.87        3.36      1.61 o 
   8  -2   2        6.09       10.41      5.67 o 
  -8  -1   2        6.27        5.35      1.99 o 
  -7  -1   2        3.61        3.29      2.13 o 
  -6  -1   2       21.77       20.45      2.50 o 
  -5  -1   2        7.90        6.45      1.81 o 
  -4  -1   2        1.06        0.36      1.63 o 
  -3  -1   2        0.10        0.55      1.29 o 
  -2  -1   2       28.01       30.49      1.38 o 
  -1  -1   2     1385.15     1377.63     18.65 o 
   0  -1   2      476.09      453.00      5.19 o 
   1  -1   2     1403.27     1353.82     17.06 o 
   2  -1   2      181.19      174.51      5.28 o 
   3  -1   2       45.48       39.21      1.25 o 
   4  -1   2      362.11      347.68      5.10 o 
   5  -1   2        1.41        3.49      1.28 o 
   6  -1   2       15.97       15.84      1.68 o 
   7  -1   2       19.99       21.41      2.19 o 
   8  -1   2        0.99        0.83      2.04 o 
   9  -1   2        0.62        0.47      1.63 o 
  -8   0   2        0.64        0.92      1.82 o 
  -7   0   2        0.87        0.36      2.05 o 
  -6   0   2        0.12        0.70      1.50 o 
  -5   0   2        2.13        2.86      1.66 o 
  -4   0   2        1.26        0.94      1.44 o 
  -3   0   2      273.25      263.95      7.50 o 
  -2   0   2       50.48       54.16      2.08 o 
  -1   0   2       58.57       54.36      4.80 o 
   0   0   2       74.55       64.39      1.00 o 
   1   0   2        0.61        0.53      0.51 o 
   2   0   2        9.52        6.83      0.72 o 
   3   0   2      924.67      924.57     14.70 o 
   4   0   2       28.73       23.06      1.55 o 
   5   0   2      148.80      152.01      3.52 o 
   6   0   2        3.87        4.41      1.96 o 
   7   0   2        6.64        6.24      1.50 o 
   8   0   2        2.05        2.43      1.55 o 
   9   0   2        0.96        1.18      1.60 o 
  -7   1   2        0.60       -0.35      1.57 o 
  -6   1   2        3.00        1.82      1.88 o 
  -5   1   2       21.41       24.05      2.51 o 
  -4   1   2       20.31       23.13      3.03 o 
  -3   1   2       75.77       82.96      3.38 o 
  -2   1   2        0.79       -0.16      1.15 o 
  -1   1   2      112.10      120.54      1.71 o 
   0   1   2      500.54      448.66      4.19 o 
   1   1   2      684.00      640.69     23.81 o 
   2   1   2      551.06      500.26      6.18 o 
   3   1   2      544.57      564.21     14.78 o 
   4   1   2        0.04        0.10      0.87 o 
   5   1   2       33.92       38.81      3.13 o 
   6   1   2       72.21       71.74      2.65 o 
   7   1   2        0.33        0.18      1.43 o 
   8   1   2       47.74       54.62      2.37 o 
   9   1   2        0.45        1.76      2.79 o 
  10   1   2        1.35        0.61      1.61 o 
  -7   2   2        0.92        0.57      1.93 o 
  -6   2   2        0.24        0.19      1.80 o 
  -5   2   2        3.25        2.03      1.46 o 
  -4   2   2        0.01       -0.02      1.35 o 
  -3   2   2        5.12       10.05      1.89 o 
  -2   2   2       14.67       15.24      0.93 o 
  -1   2   2      170.90      159.99      2.42 o 
   0   2   2       14.55       18.38      0.67 o 
   1   2   2      122.09      107.87      1.71 o 
   2   2   2      107.57       96.93      1.64 o 
   3   2   2       13.91       10.36      1.07 o 
   4   2   2       55.68       48.28      1.27 o 
   5   2   2       25.00       24.18      3.99 o 
   6   2   2       43.80       49.55      3.06 o 
   7   2   2        0.03        1.13      1.52 o 
   8   2   2       37.39       38.80      5.18 o 
   9   2   2        0.08       -0.59      2.48 o 
  10   2   2        2.75        1.25      1.62 o 
  -6   3   2        1.23        0.30      1.14 o 
  -5   3   2        3.06        5.31      2.21 o 
  -4   3   2       23.88       25.72      3.42 o 
  -3   3   2       14.75       20.57      1.44 o 
  -2   3   2        1.97        2.00      1.17 o 
  -1   3   2        0.43        0.21      0.54 o 
   0   3   2      232.47      232.44      2.96 o 
   1   3   2      326.69      347.34      3.24 o 
   2   3   2       13.96       15.14      0.52 o 
   3   3   2      348.62      373.09     10.35 o 
   4   3   2       67.36       67.81      1.92 o 
   5   3   2        1.43        0.49      1.38 o 
   6   3   2        0.14       -0.24      1.78 o 
   7   3   2       41.36       46.25      3.22 o 
   8   3   2        1.68        1.66      2.22 o 
   9   3   2        3.69        2.87      1.78 o 
  10   3   2        0.15        1.63      1.63 o 
  -6   4   2        1.38        0.54      1.35 o 
  -5   4   2        6.89        5.37      1.43 o 
  -4   4   2        0.11        0.38      0.83 o 
  -3   4   2       19.58       20.69      1.66 o 
  -2   4   2        2.52        3.00      0.83 o 
  -1   4   2        1.33        0.99      0.74 o 
   0   4   2       62.49       68.34      1.20 o 
   1   4   2       12.60        6.69      1.13 o 
   2   4   2      243.22      270.28      7.40 o 
   3   4   2      142.63      156.36      2.33 o 
   4   4   2        0.51        0.10      0.58 o 
   5   4   2       55.88       57.05      1.38 o 
   6   4   2       43.11       34.67      1.85 o 
   7   4   2       11.20       11.28      1.66 o 
   8   4   2        8.23        9.05      1.32 o 
   9   4   2        2.47        2.15      1.28 o 
  10   4   2        0.09        3.59      3.22 o 
  -5   5   2        2.17        1.65      0.90 o 
  -4   5   2        1.18        1.36      0.84 o 
  -3   5   2        4.41        7.59      1.16 o 
  -2   5   2       12.76       14.35      1.37 o 
  -1   5   2        0.09       -0.36      0.79 o 
   0   5   2       81.57       90.66      1.56 o 
   1   5   2      115.19      105.73      1.61 o 
   2   5   2       54.17       64.93      0.95 o 
   3   5   2       57.38       52.42      1.11 o 
   4   5   2       16.14       19.79      1.13 o 
   5   5   2       10.50       11.40      1.36 o 
   6   5   2       72.67       74.71      2.15 o 
   7   5   2        0.17        0.66      1.02 o 
   8   5   2       51.97       50.73      4.20 o 
   9   5   2        0.98        2.18      1.19 o 
  10   5   2        3.93        3.61      3.75 o 
  -4   6   2        0.01       -0.08      1.18 o 
  -3   6   2        0.06       -0.23      0.79 o 
  -2   6   2        0.63        0.92      0.69 o 
  -1   6   2        1.60        1.45      0.67 o 
   0   6   2        3.83        4.84      0.64 o 
   1   6   2        6.29        8.44      0.93 o 
   2   6   2        9.14       11.93      0.76 o 
   3   6   2        3.93        4.16      0.60 o 
   4   6   2        4.70        4.47      0.73 o 
   5   6   2        6.91        6.21      2.78 o 
   6   6   2        7.09        5.70      1.10 o 
   7   6   2        2.81        2.23      1.05 o 
   8   6   2        0.16        0.36      1.10 o 
   9   6   2        0.35        0.92      1.29 o 
  10   6   2        0.18        0.17      1.03 o 
  -3   7   2       27.82       28.44      1.25 o 
  -2   7   2        3.16        4.64      1.83 o 
  -1   7   2       57.64       58.68      1.69 o 
   0   7   2        1.32        0.41      0.66 o 
   1   7   2       55.67       53.67      2.15 o 
   2   7   2        8.08        6.20      0.83 o 
   3   7   2       38.20       36.44      0.85 o 
   4   7   2       14.96       12.14      1.07 o 
   5   7   2        6.70        6.32      1.44 o 
   6   7   2        3.96        3.80      0.76 o 
   7   7   2        0.51        0.23      0.64 o 
   8   7   2        0.05       -0.17      1.31 o 
   9   7   2        0.01        0.66      1.16 o 
  10   7   2        0.06       -0.08      1.03 o 
  -2   8   2       12.63        9.49      2.40 o 
  -1   8   2        7.43        7.98      0.87 o 
   0   8   2       89.75       77.99      1.91 o 
   1   8   2        0.06        0.22      0.71 o 
   2   8   2      192.77      161.70      6.98 o 
   3   8   2       22.55       27.11      1.31 o 
   4   8   2      149.95      118.01      2.39 o 
   5   8   2       23.88       23.49      1.08 o 
   6   8   2       85.28       71.51      3.93 o 
   7   8   2        3.41        2.99      2.33 o 
   8   8   2       33.41       33.73      3.29 o 
   9   8   2        0.24        0.89      1.10 o 
  10   8   2        6.11        4.44      1.80 o 
   0   9   2        1.50        0.52      1.53 o 
   1   9   2       12.33       11.17      2.89 o 
   2   9   2        0.82        0.78      0.62 o 
   3   9   2       57.16       48.31      1.90 o 
   4   9   2        1.57        1.77      0.72 o 
   5   9   2      105.66       94.19      4.72 o 
   6   9   2        2.01        0.56      0.64 o 
   7   9   2       58.90       44.32      2.93 o 
   8   9   2        6.46        5.32      2.45 o 
   9   9   2       22.20       18.42      1.86 o 
   2  10   2        3.03        3.12      1.08 o 
   3  10   2        3.72        2.99      0.76 o 
   4  10   2        0.44       -0.02      0.53 o 
   5  10   2        4.56        6.09      0.94 o 
   6  10   2        0.55        0.80      0.63 o 
   7  10   2        1.22        0.24      0.61 o 
   8  10   2        2.93        1.89      1.29 o 
   5  11   2        3.44        3.93      1.00 o 
  -6 -10   3        1.06        1.95      4.10 o 
  -5 -10   3        0.78        1.97      2.01 o 
  -4 -10   3        0.02        0.21      1.33 o 
  -3 -10   3        0.03       -0.02      0.99 o 
  -2 -10   3        4.91        4.29      1.63 o 
  -1 -10   3        1.34        0.77      1.59 o 
   0 -10   3        1.39        1.82      1.71 o 
  -7  -9   3        2.92        4.15      2.71 o 
  -6  -9   3        0.96        3.07      2.27 o 
  -5  -9   3        8.23        6.45      3.94 o 
  -4  -9   3        0.07       -0.76      1.67 o 
  -3  -9   3        1.84        1.03      0.61 o 
  -2  -9   3        1.15        1.07      1.08 o 
  -1  -9   3        1.16        1.49      1.14 o 
   0  -9   3        0.00        0.42      1.09 o 
   1  -9   3        0.08       -0.06      1.11 o 
   2  -9   3        0.40        0.84      2.19 o 
  -8  -8   3        5.60        8.84      4.89 o 
  -7  -8   3       12.74       10.48      1.75 o 
  -6  -8   3        4.53        5.63      2.36 o 
  -5  -8   3       23.46       25.56      2.77 o 
  -4  -8   3        3.38        8.84      2.01 o 
  -3  -8   3       52.81       60.34      4.36 o 
  -2  -8   3       33.37       32.24      2.03 o 
  -1  -8   3       33.44       33.06      1.58 o 
   0  -8   3       54.03       58.11      3.07 o 
   1  -8   3        0.96        0.66      1.77 o 
   2  -8   3        9.53       10.29      4.32 o 
   3  -8   3        0.11       -1.73      2.41 o 
  -8  -7   3        0.49        0.50      1.87 o 
  -7  -7   3      102.45      104.06      3.24 o 
  -6  -7   3        5.01        3.28      1.72 o 
  -5  -7   3      276.05      270.94      4.86 o 
  -4  -7   3       13.70       15.01      1.54 o 
  -3  -7   3      306.12      314.60      7.29 o 
  -2  -7   3       29.72       29.48      2.27 o 
  -1  -7   3       51.17       51.20      2.13 o 
   0  -7   3        0.00        0.33      1.81 o 
   1  -7   3       11.42       13.32      2.07 o 
   2  -7   3       13.03       13.00      2.35 o 
   3  -7   3       17.16       21.20      4.94 o 
   4  -7   3        0.91       -1.09      2.39 o 
  -8  -6   3       25.27       22.13      2.54 o 
  -7  -6   3        2.85        2.98      2.17 o 
  -6  -6   3      168.01      164.27      4.38 o 
  -5  -6   3        7.34        7.62      1.51 o 
  -4  -6   3      387.98      376.31      6.73 o 
  -3  -6   3       36.30       36.34      2.19 o 
  -2  -6   3     1016.77      979.66     21.58 o 
  -1  -6   3      131.11      123.45      1.94 o 
   0  -6   3     1314.06     1286.47     65.37 o 
   1  -6   3      256.46      269.36      8.90 o 
   2  -6   3      375.98      367.12     10.95 o 
   3  -6   3      109.94      110.92      4.46 o 
   4  -6   3       56.57       35.71     29.69 o 
   5  -6   3       14.34       11.16      1.88 o 
  -8  -5   3        5.36        4.65      2.14 o 
  -7  -5   3        1.64        1.10      1.54 o 
  -6  -5   3       14.66       15.42      7.64 o 
  -5  -5   3        8.81        8.21      2.14 o 
  -4  -5   3        4.67        6.35      1.43 o 
  -3  -5   3       19.48       22.18      2.63 o 
  -2  -5   3       26.37       29.54      2.01 o 
  -1  -5   3       38.91       43.06      2.07 o 
   0  -5   3       22.22       25.90      3.60 o 
   1  -5   3       56.68       53.91      2.47 o 
   2  -5   3        2.86        1.47      1.73 o 
   3  -5   3      164.10      155.83      4.80 o 
   4  -5   3       47.86       47.34      2.57 o 
   5  -5   3       63.29       56.54      1.59 o 
   6  -5   3       30.52       27.97      2.23 o 
  -8  -4   3        1.05        0.51      2.91 o 
  -7  -4   3       10.87       13.73      2.43 o 
  -6  -4   3       37.74       36.97      4.88 o 
  -5  -4   3       34.08       41.36      2.23 o 
  -4  -4   3      204.85      195.81      3.79 o 
  -3  -4   3       92.93      100.26      2.83 o 
  -2  -4   3       20.14       19.88      2.00 o 
  -1  -4   3       41.14       56.38      3.30 o 
   0  -4   3       25.96       24.43      1.57 o 
   1  -4   3       56.95       59.96      2.13 o 
   2  -4   3       81.86       81.56      4.38 o 
   3  -4   3       58.32       59.26      1.20 o 
   4  -4   3        6.60        9.04      2.29 o 
   5  -4   3       11.89       13.05      2.53 o 
   6  -4   3        2.75        3.05      1.48 o 
   7  -4   3        0.33        0.44      1.67 o 
  -8  -3   3        3.74        2.30      3.36 o 
  -7  -3   3       22.54       22.32      3.81 o 
  -6  -3   3       86.84       82.35      3.89 o 
  -5  -3   3       14.59       13.42      1.98 o 
  -4  -3   3      521.29      525.79      9.34 o 
  -3  -3   3      241.04      257.30      4.76 o 
  -2  -3   3      894.04      987.55     13.69 o 
  -1  -3   3     3131.59     3395.92     48.30 o 
   0  -3   3      550.61      655.30      8.46 o 
   1  -3   3     1551.75     1713.36     32.27 o 
   2  -3   3      181.85      194.67      6.26 o 
   3  -3   3      134.78      128.44      3.83 o 
   4  -3   3       34.36       37.24      1.63 o 
   5  -3   3       66.61       57.94      2.69 o 
   6  -3   3        6.86        9.92      6.11 o 
   7  -3   3       16.31       19.10      2.14 o 
   8  -3   3        2.89        1.44      1.70 o 
  -8  -2   3        0.38        0.64      2.13 o 
  -7  -2   3        0.01       -0.36      2.06 o 
  -6  -2   3        4.93        3.23      2.96 o 
  -5  -2   3       43.30       46.05      3.07 o 
  -4  -2   3       26.90       31.12      2.63 o 
  -3  -2   3      112.94      115.63      2.63 o 
  -2  -2   3        0.33        4.18      1.31 o 
  -1  -2   3      552.60      551.32      7.41 o 
   0  -2   3        9.90        9.21      0.85 o 
   1  -2   3     1450.96     1499.27     15.44 o 
   2  -2   3     1192.26     1274.61     16.59 o 
   3  -2   3      116.99      110.71      2.94 o 
   4  -2   3      829.37      866.95     16.34 o 
   5  -2   3       16.25       14.50      1.97 o 
   6  -2   3       89.23       88.05      2.55 o 
   7  -2   3        3.13        2.01      1.41 o 
   8  -2   3       14.11       16.14      1.95 o 
  -8  -1   3        0.31       -0.25      1.71 o 
  -7  -1   3        1.22        0.30      1.89 o 
  -6  -1   3        3.52        2.02      1.63 o 
  -5  -1   3       11.16       10.20      1.85 o 
  -4  -1   3       25.54       33.80      3.78 o 
  -3  -1   3        7.33        8.02      1.41 o 
  -2  -1   3        9.87        9.35      1.15 o 
  -1  -1   3       63.44       64.20      1.81 o 
   0  -1   3     2437.02     2542.42     33.68 o 
   1  -1   3        0.58        0.19      0.39 o 
   2  -1   3      572.76      580.66      7.16 o 
   3  -1   3      154.55      152.85      2.60 o 
   4  -1   3       58.26       60.99      1.58 o 
   5  -1   3        0.01       -1.44      1.45 o 
   6  -1   3        1.99        0.96      1.19 o 
   7  -1   3       26.12       25.33      2.11 o 
   8  -1   3        4.53        5.07      2.12 o 
   9  -1   3        9.32        5.48      3.24 o 
  -7   0   3        0.12        0.06      2.68 o 
  -6   0   3        2.36        2.51      2.18 o 
  -5   0   3        0.03        1.06      1.82 o 
  -4   0   3        0.08       -0.08      1.72 o 
  -3   0   3       42.93       49.27      2.54 o 
  -2   0   3       49.48       52.27      2.84 o 
  -1   0   3        4.51        2.78      0.66 o 
   0   0   3      648.48      696.86      8.73 o 
   1   0   3      475.76      493.25      5.78 o 
   2   0   3      542.62      574.82      7.11 o 
   3   0   3      117.69      118.97      2.02 o 
   4   0   3       18.24       23.51      1.22 o 
   5   0   3      134.17      144.28      7.21 o 
   6   0   3        2.03        1.10      1.12 o 
   7   0   3        2.17        2.09      1.23 o 
   8   0   3        2.65        2.86      1.44 o 
   9   0   3        0.07        0.77      1.90 o 
  -7   1   3        0.01       -0.01      1.94 o 
  -6   1   3        0.07        0.69      1.77 o 
  -5   1   3        4.26        4.25      1.62 o 
  -4   1   3       17.44       13.80      3.42 o 
  -3   1   3       38.02       43.62      4.53 o 
  -2   1   3        8.18        6.15      1.05 o 
  -1   1   3       12.33       14.68      0.86 o 
   0   1   3       88.94       98.08      1.29 o 
   1   1   3       10.49        8.20      0.50 o 
   2   1   3      475.25      501.20      7.36 o 
   3   1   3      158.89      163.69      2.99 o 
   4   1   3       33.42       37.91      1.63 o 
   5   1   3      128.15      131.11      2.74 o 
   6   1   3       29.12       34.69      2.68 o 
   7   1   3        0.19        1.42      2.11 o 
   8   1   3       37.58       41.49      2.91 o 
   9   1   3        0.07        0.71      1.74 o 
  10   1   3        4.17        7.07      2.35 o 
  -6   2   3        1.11        0.91      1.39 o 
  -5   2   3        3.46        3.03      1.30 o 
  -4   2   3        0.44       -0.01      0.84 o 
  -3   2   3       31.87       33.12      1.58 o 
  -2   2   3       42.83       38.55      1.48 o 
  -1   2   3       15.76       14.51      0.85 o 
   0   2   3      171.96      179.82      1.94 o 
   1   2   3       84.03       74.00      0.93 o 
   2   2   3      149.36      157.67      5.00 o 
   3   2   3       39.35       41.82      0.71 o 
   4   2   3        0.56        0.46      0.55 o 
   5   2   3        2.52        5.17      0.92 o 
   6   2   3        3.39        3.94      1.20 o 
   7   2   3        1.53        1.38      1.48 o 
   8   2   3       11.55        9.18      1.63 o 
   9   2   3        0.25        0.41      1.62 o 
  10   2   3        0.08        0.82      1.63 o 
  -6   3   3        0.22        0.28      1.23 o 
  -5   3   3        0.03        0.25      1.00 o 
  -4   3   3        1.23        1.61      0.97 o 
  -3   3   3       34.74       34.56      1.77 o 
  -2   3   3        0.01        0.44      0.92 o 
  -1   3   3       77.33       70.43      2.12 o 
   0   3   3      124.51      126.70      1.71 o 
   1   3   3        0.50        0.88      0.52 o 
   2   3   3       14.17       13.27      0.44 o 
   3   3   3        3.80        4.22      0.45 o 
   4   3   3       85.03       76.83      1.28 o 
   5   3   3        0.05       -0.36      0.70 o 
   6   3   3        1.31        2.16      0.88 o 
   7   3   3        5.77        8.23      1.20 o 
   8   3   3       12.27       13.08      1.66 o 
   9   3   3        3.87        4.83      1.31 o 
  10   3   3        1.07        0.45      1.50 o 
  -5   4   3        1.91        1.05      1.21 o 
  -4   4   3        0.00       -0.82      1.05 o 
  -3   4   3        5.90        8.72      1.47 o 
  -2   4   3       17.44       19.18      1.53 o 
  -1   4   3        0.23        0.52      0.76 o 
   0   4   3        0.03        0.43      0.48 o 
   1   4   3        1.98        3.39      0.62 o 
   2   4   3       57.67       65.59      1.38 o 
   3   4   3      100.99       96.81      1.24 o 
   4   4   3        0.07        0.03      0.32 o 
   5   4   3       81.28       68.32      1.41 o 
   6   4   3        0.27        0.55      1.23 o 
   7   4   3        0.25        0.79      1.62 o 
   8   4   3        0.46        1.07      1.15 o 
   9   4   3        0.57        0.65      1.04 o 
  10   4   3        0.05        0.21      1.07 o 
  -4   5   3        0.53       -0.18      1.11 o 
  -3   5   3       23.16       24.61      1.23 o 
  -2   5   3       13.58       14.53      1.26 o 
  -1   5   3       81.26       84.39      2.33 o 
   0   5   3       82.66       80.96      1.52 o 
   1   5   3       33.40       33.82      0.76 o 
   2   5   3       74.43       72.10      1.46 o 
   3   5   3       13.26       18.45      1.10 o 
   4   5   3       18.31       17.70      0.73 o 
   5   5   3       21.20       21.66      1.05 o 
   6   5   3       20.63       23.65      1.02 o 
   7   5   3        0.34        0.09      0.63 o 
   8   5   3       13.76       13.91      1.45 o 
   9   5   3        1.84        1.98      1.21 o 
  10   5   3        1.23        0.88      1.27 o 
  -3   6   3        3.94        6.06      2.49 o 
  -2   6   3        2.47        2.46      0.99 o 
  -1   6   3       11.86       13.73      1.28 o 
   0   6   3        0.69        0.58      0.55 o 
   1   6   3       15.39       13.70      0.96 o 
   2   6   3       22.69       21.22      1.67 o 
   3   6   3        1.23        1.32      0.39 o 
   4   6   3       53.09       53.28      1.23 o 
   5   6   3       30.39       30.43      1.74 o 
   6   6   3       37.32       38.21      1.20 o 
   7   6   3       30.05       30.22      1.51 o 
   8   6   3       24.21       22.77      1.76 o 
   9   6   3       10.39       12.07      1.37 o 
  10   6   3        5.00        4.43      1.40 o 
  -2   7   3        0.02       -0.48      0.75 o 
  -1   7   3        0.27        0.29      0.73 o 
   0   7   3        1.28        2.83      1.52 o 
   1   7   3        2.56        1.99      0.88 o 
   2   7   3        7.40        6.88      0.98 o 
   3   7   3       33.65       32.90      1.06 o 
   4   7   3       33.38       34.14      0.88 o 
   5   7   3       26.10       26.68      0.78 o 
   6   7   3       28.06       30.79      1.42 o 
   7   7   3        2.12        2.24      0.84 o 
   8   7   3        4.31        5.91      0.92 o 
   9   7   3        0.01       -0.11      0.66 o 
  10   7   3        0.17        0.35      0.80 o 
  -1   8   3        3.72        1.38      1.07 o 
   0   8   3       14.53       15.54      1.39 o 
   1   8   3        9.61        9.59      1.49 o 
   2   8   3       21.81       17.34      2.73 o 
   3   8   3       17.47       14.99      1.49 o 
   4   8   3       22.41       21.61      0.94 o 
   5   8   3       23.27       22.68      0.81 o 
   6   8   3        1.40        0.84      0.47 o 
   7   8   3        5.66        5.24      1.21 o 
   8   8   3        1.35        1.23      1.06 o 
   9   8   3        0.02        0.20      0.61 o 
  10   8   3        0.37        0.78      0.86 o 
   0   9   3        0.07        1.35      2.81 o 
   1   9   3        6.20        4.86      2.63 o 
   2   9   3        0.25       -0.57      0.63 o 
   3   9   3        8.30        8.40      1.03 o 
   4   9   3        1.65        0.67      0.58 o 
   5   9   3        6.25        6.70      1.01 o 
   6   9   3        6.98        5.42      0.68 o 
   7   9   3        4.74        3.42      1.34 o 
   8   9   3       14.29       12.46      2.54 o 
   9   9   3        0.66        0.58      1.07 o 
   2  10   3        2.38        2.88      0.95 o 
   3  10   3        0.37        1.08      0.54 o 
   4  10   3        1.82        3.19      1.68 o 
   5  10   3        0.04        1.27      0.57 o 
   6  10   3        0.01       -0.22      0.79 o 
   7  10   3        0.00        0.04      0.56 o 
   8  10   3        0.64       -0.20      1.57 o 
  -5 -10   4        0.61       -0.08      3.56 o 
  -4 -10   4        0.18        0.12      1.79 o 
  -3 -10   4        0.64       -0.28      1.52 o 
  -2 -10   4        0.02       -0.36      1.45 o 
  -1 -10   4        1.97        1.99      1.38 o 
  -6  -9   4        0.47       -1.27      4.42 o 
  -5  -9   4        1.62        0.68      2.15 o 
  -4  -9   4        0.97        1.23      3.38 o 
  -3  -9   4        4.57        4.98      2.01 o 
  -2  -9   4       15.86       24.64      5.05 o 
  -1  -9   4        0.34        0.25      1.08 o 
   0  -9   4       10.83       11.00      1.87 o 
   1  -9   4        0.12        0.38      1.62 o 
  -7  -8   4        7.77        6.07      3.21 o 
  -6  -8   4        0.47        0.74      1.34 o 
  -5  -8   4        2.02        1.91      1.53 o 
  -4  -8   4        3.40        3.44      2.13 o 
  -3  -8   4       19.78       19.09      2.33 o 
  -2  -8   4        1.41        2.04      1.12 o 
  -1  -8   4       41.75       43.26      1.79 o 
   0  -8   4       20.44       20.80      3.25 o 
   1  -8   4        2.81        1.38      1.23 o 
   2  -8   4        3.14        2.09      2.15 o 
   3  -8   4        0.03       -1.57      2.33 o 
  -7  -7   4        0.33       -0.44      1.49 o 
  -6  -7   4       17.95       16.78      1.84 o 
  -5  -7   4        6.14        8.69      1.53 o 
  -4  -7   4      177.52      180.65      5.01 o 
  -3  -7   4       12.19       19.61      4.24 o 
  -2  -7   4      398.51      378.36      8.30 o 
  -1  -7   4       17.22       18.69      1.46 o 
   0  -7   4      140.31      131.12      3.23 o 
   1  -7   4       12.62       11.42      2.64 o 
   2  -7   4        5.08        5.77      2.07 o 
   3  -7   4        2.36        2.79      2.23 o 
   4  -7   4        0.72        0.34      2.21 o 
  -8  -6   4        0.86       -0.35      1.90 o 
  -7  -6   4        2.56        2.36      1.64 o 
  -6  -6   4        2.29        1.93      2.13 o 
  -5  -6   4       31.31       33.13      2.16 o 
  -4  -6   4        9.11       11.20      2.18 o 
  -3  -6   4       71.77       69.64      2.19 o 
  -2  -6   4       74.12       74.09      3.11 o 
  -1  -6   4        0.10        0.31      0.29 o 
   0  -6   4      189.60      177.39      3.72 o 
   1  -6   4      145.85      139.79      4.17 o 
   3  -6   4      100.63      103.12      4.06 o 
   4  -6   4        1.59        3.17      2.35 o 
   5  -6   4       19.24       16.26      3.13 o 
  -8  -5   4        1.61        0.70      2.25 o 
  -7  -5   4        0.26        0.88      2.09 o 
  -6  -5   4        1.47        1.32      1.50 o 
  -5  -5   4       33.93       31.65      1.95 o 
  -4  -5   4       30.02       30.49      1.87 o 
  -3  -5   4       30.52       31.41      2.14 o 
  -2  -5   4       17.29       15.63      1.38 o 
  -1  -5   4        3.74        2.51      1.55 o 
   0  -5   4       42.04       24.16     17.54 o 
   1  -5   4        0.41        0.45      0.94 o 
   2  -5   4       72.30       71.15      3.01 o 
   3  -5   4       26.21       26.54      2.41 o 
   4  -5   4        5.19        3.58      3.66 o 
   5  -5   4       15.57       14.52      1.15 o 
   6  -5   4        0.32       -0.70      2.61 o 
  -8  -4   4        3.00        2.28      2.29 o 
  -7  -4   4        5.91        3.69      1.80 o 
  -6  -4   4        0.89        1.21      1.52 o 
  -5  -4   4       65.98       65.10      2.89 o 
  -4  -4   4       28.07       31.48      3.51 o 
  -3  -4   4      140.57      145.15      4.52 o 
  -2  -4   4       40.62       44.52      2.65 o 
  -1  -4   4      192.76      194.49      4.50 o 
   0  -4   4      267.80      267.50      4.35 o 
   1  -4   4      265.08      260.89      5.90 o 
   2  -4   4       52.96       51.52      2.35 o 
   3  -4   4       68.67       67.38      4.66 o 
   4  -4   4       27.98       32.84      1.67 o 
   5  -4   4        0.00        0.18      1.06 o 
   6  -4   4        6.52        6.77      1.73 o 
   7  -4   4        0.28        0.53      1.98 o 
  -8  -3   4        1.02        0.49      2.20 o 
  -7  -3   4       15.39       17.81      2.93 o 
  -6  -3   4        0.29        1.40      2.06 o 
  -5  -3   4       90.79       94.48      2.89 o 
  -4  -3   4       34.32       31.03      2.78 o 
  -3  -3   4      213.16      219.43      4.01 o 
  -2  -3   4        8.67        9.73      1.54 o 
  -1  -3   4       29.84       18.72      1.06 o 
   0  -3   4      379.30      380.46      4.92 o 
   1  -3   4       35.59       25.98      0.66 o 
   2  -3   4       44.01       46.15      0.89 o 
   3  -3   4       39.39       46.70      1.07 o 
   4  -3   4        4.80        5.88      1.67 o 
   5  -3   4        5.43        6.35      1.66 o 
   6  -3   4       10.07        9.73      1.65 o 
   7  -3   4        0.52        1.61      1.36 o 
   8  -3   4        0.27       -1.06      2.12 o 
  -7  -2   4        0.82        0.88      1.68 o 
  -6  -2   4       17.08       17.87      2.45 o 
  -5  -2   4       10.53       10.99      2.25 o 
  -4  -2   4       80.78       82.20      3.67 o 
  -3  -2   4      211.93      193.96      3.84 o 
  -2  -2   4      498.58      522.87      7.80 o 
  -1  -2   4       79.03       78.23      2.09 o 
   0  -2   4     1734.13     1962.08     21.30 o 
   1  -2   4      536.55      541.25      6.74 o 
   2  -2   4      644.29      680.57     12.16 o 
   3  -2   4        7.52        7.01      1.72 o 
   4  -2   4       83.90       86.98      1.99 o 
   5  -2   4        0.26        1.28      1.01 o 
   6  -2   4       30.95       30.56      2.14 o 
   7  -2   4       12.63       10.62      1.58 o 
   8  -2   4        6.38        4.75      1.58 o 
  -7  -1   4        0.19        0.41      1.65 o 
  -6  -1   4        1.44        0.48      1.55 o 
  -5  -1   4        4.92        4.27      1.59 o 
  -4  -1   4        0.01        0.48      2.68 o 
  -3  -1   4       71.30       64.59      2.33 o 
  -2  -1   4        7.22        7.94      1.21 o 
  -1  -1   4       71.81       71.74      1.32 o 
   0  -1   4     1561.57     1645.72     18.04 o 
   1  -1   4        0.05        0.50      0.48 o 
   2  -1   4      781.18      837.24     29.43 o 
   3  -1   4       30.74       29.92      1.09 o 
   4  -1   4       15.43       19.97      0.99 o 
   5  -1   4       41.20       39.85      1.54 o 
   6  -1   4        0.12        0.33      1.00 o 
   7  -1   4       21.79       21.83      2.67 o 
   8  -1   4        0.34       -0.32      1.23 o 
   9  -1   4        2.68        3.10      1.59 o 
  -7   0   4        7.64        6.49      2.45 o 
  -6   0   4        3.59        3.24      2.13 o 
  -5   0   4       43.48       38.54      2.72 o 
  -4   0   4        0.99        1.76      1.79 o 
  -3   0   4       22.37       23.88      2.31 o 
  -2   0   4        3.66        4.42      1.38 o 
  -1   0   4        1.26        1.44      0.79 o 
   0   0   4       56.56       57.61      1.15 o 
   1   0   4      172.90      164.11      2.74 o 
   2   0   4       64.17       69.85      0.91 o 
   3   0   4       15.57       14.94      1.70 o 
   4   0   4        0.55        0.69      0.77 o 
   5   0   4       96.78       96.54      2.00 o 
   6   0   4        6.92        7.88      2.30 o 
   7   0   4        0.18        0.33      1.15 o 
   8   0   4        2.83        3.42      1.49 o 
   9   0   4        0.60        0.99      1.50 o 
  -6   1   4        6.64        5.43      1.61 o 
  -5   1   4       11.28       10.11      1.78 o 
  -4   1   4        2.85        3.23      1.13 o 
  -3   1   4      124.97      137.42      2.90 o 
  -2   1   4       29.51       35.78      2.29 o 
  -1   1   4      743.12      777.75      9.26 o 
   0   1   4      103.83      115.74      1.91 o 
   1   1   4     1079.90     1188.29     12.81 o 
   2   1   4        5.82        4.04      0.51 o 
   3   1   4      770.12      821.32     18.94 o 
   4   1   4        0.02        0.15      0.42 o 
   5   1   4      206.33      228.42      6.53 o 
   6   1   4       18.73       17.27      2.08 o 
   7   1   4        4.70        6.10      1.31 o 
   8   1   4        2.33        1.90      1.33 o 
   9   1   4        1.56        1.34      1.68 o 
  10   1   4        0.08       -0.57      1.80 o 
  -6   2   4        0.10       -0.04      1.33 o 
  -5   2   4        1.19        0.64      1.99 o 
  -4   2   4       10.93       11.94      1.57 o 
  -3   2   4       12.19       13.54      1.40 o 
  -2   2   4       49.86       50.15      1.75 o 
  -1   2   4        0.05       -0.06      0.91 o 
   0   2   4       59.04       72.72      1.94 o 
   1   2   4        1.96        3.09      0.42 o 
   2   2   4      473.06      540.23      9.85 o 
   3   2   4       51.81       50.83      2.71 o 
   4   2   4      874.92      972.41     10.03 o 
   5   2   4        0.00        0.77      0.98 o 
   6   2   4      406.96      417.71      5.85 o 
   7   2   4       16.30       13.33      1.30 o 
   8   2   4      126.19      129.56      2.81 o 
   9   2   4        0.01       -0.21      1.84 o 
  10   2   4       20.49       23.41      1.82 o 
  -5   3   4        0.30       -1.34      1.34 o 
  -4   3   4        0.67        0.71      1.29 o 
  -3   3   4        4.17        2.75      0.94 o 
  -2   3   4        9.46       12.51      1.54 o 
  -1   3   4        0.01        0.74      0.80 o 
   0   3   4       27.05       25.67      1.05 o 
   1   3   4       67.93       62.82      0.95 o 
   2   3   4      127.83      127.10      2.12 o 
   3   3   4        0.88        0.90      2.01 o 
   4   3   4       87.65       92.47      1.05 o 
   5   3   4        3.15        3.63      0.46 o 
   6   3   4        0.90        0.63      0.83 o 
   7   3   4       15.79       19.30      2.87 o 
   8   3   4        5.20        4.89      1.18 o 
   9   3   4        9.94       11.36      1.70 o 
  10   3   4        0.03        0.82      1.12 o 
  -5   4   4        3.83        1.53      1.43 o 
  -4   4   4        2.57        2.35      1.02 o 
  -3   4   4       14.79       13.64      1.60 o 
  -2   4   4        0.23        0.88      0.77 o 
  -1   4   4       10.24       10.47      1.29 o 
   0   4   4        3.25        3.40      0.70 o 
   1   4   4        0.78        0.62      0.72 o 
   2   4   4       16.75       16.38      0.66 o 
   3   4   4        9.59       10.15      2.63 o 
   4   4   4        3.97        6.45      1.39 o 
   5   4   4       55.93       56.46      1.01 o 
   6   4   4        0.15        0.52      0.59 o 
   7   4   4       27.20       29.20      1.30 o 
   8   4   4        6.96        8.52      1.11 o 
   9   4   4        2.37        2.43      1.69 o 
  10   4   4        0.04        0.75      1.20 o 
  -4   5   4        2.10        1.32      1.59 o 
  -3   5   4        0.30        0.56      1.45 o 
  -2   5   4        1.29        1.55      0.98 o 
  -1   5   4        8.96       11.86      1.11 o 
   0   5   4       15.41       16.14      0.91 o 
   1   5   4        6.44        6.24      0.67 o 
   2   5   4      121.26      123.80      2.12 o 
   3   5   4        0.63        1.80      0.44 o 
   4   5   4      247.70      249.10      5.23 o 
   5   5   4        1.92        1.76      0.78 o 
   6   5   4      153.15      158.95      2.61 o 
   7   5   4        6.95        6.53      1.12 o 
   8   5   4       39.18       43.91      1.95 o 
   9   5   4        2.48        1.83      1.50 o 
  10   5   4       12.56       12.72      1.89 o 
  11   5   4        0.07        0.28      1.35 o 
  -3   6   4        2.78        1.71      1.07 o 
  -2   6   4        2.93        2.52      0.83 o 
  -1   6   4       31.16       32.66      1.86 o 
   0   6   4        4.99        6.42      0.84 o 
   1   6   4      182.89      176.67      3.05 o 
   2   6   4        6.56        6.26      1.05 o 
   3   6   4      258.09      249.10      2.81 o 
   4   6   4       49.35       53.80      1.21 o 
   5   6   4       79.50       73.03      1.07 o 
   6   6   4       11.91       11.39      1.50 o 
   7   6   4        0.00       -0.09      0.55 o 
   8   6   4        0.10        0.15      0.69 o 
   9   6   4        8.17        8.64      0.83 o 
  10   6   4        1.44        2.69      1.12 o 
  -2   7   4        0.01       -0.22      0.86 o 
  -1   7   4        0.42        0.57      0.67 o 
   0   7   4        2.85        4.11      1.21 o 
   1   7   4       12.15       12.22      0.97 o 
   2   7   4        5.48        5.32      1.38 o 
   3   7   4       86.65       88.11      2.85 o 
   4   7   4       11.61       12.32      0.70 o 
   5   7   4       67.39       69.80      2.53 o 
   6   7   4       66.83       63.37      1.33 o 
   7   7   4        2.36        2.41      1.20 o 
   8   7   4       46.10       43.75      1.27 o 
   9   7   4        0.24       -0.01      0.66 o 
  10   7   4       10.84       11.59      2.82 o 
  -1   8   4        2.05        3.12      0.98 o 
   0   8   4        1.76        1.84      0.88 o 
   1   8   4        6.58        7.42      0.91 o 
   2   8   4       16.04       15.47      1.14 o 
   3   8   4        0.70        0.71      0.47 o 
   4   8   4       21.85       22.68      0.89 o 
   5   8   4        7.53        6.87      0.44 o 
   6   8   4        0.04        0.30      0.38 o 
   7   8   4        3.59        3.79      0.73 o 
   8   8   4        9.39        9.76      1.52 o 
   9   8   4        0.08        0.50      0.49 o 
  10   8   4        2.31        1.92      1.12 o 
   1   9   4        3.32        4.10      1.41 o 
   2   9   4        3.67        5.11      0.74 o 
   3   9   4        2.36        2.24      0.87 o 
   4   9   4       11.80       12.21      1.86 o 
   5   9   4        1.07        0.56      0.40 o 
   6   9   4        7.29        8.58      0.79 o 
   7   9   4       10.97       11.82      1.01 o 
   3  10   4        0.13       -0.22      2.05 o 
   4  10   4        5.15        4.90      2.49 o 
   5  10   4        0.44        2.39      1.39 o 
  -3 -10   5       10.93       15.21      3.30 o 
  -2 -10   5        0.14       -0.37      1.32 o 
  -5  -9   5        0.89        1.95      4.56 o 
  -4  -9   5        1.77        1.31      2.25 o 
  -3  -9   5        5.90        8.56      4.08 o 
  -2  -9   5        2.40        5.98      1.45 o 
  -1  -9   5        2.31        3.73      1.75 o 
   0  -9   5        7.34       13.96      2.09 o 
   1  -9   5        4.56        5.88      2.81 o 
  -6  -8   5        2.43        0.02      1.51 o 
  -5  -8   5        5.08        4.92      1.55 o 
  -4  -8   5       25.48       23.53      5.08 o 
  -3  -8   5        0.80       -1.17      1.93 o 
  -2  -8   5        5.78        4.20      1.91 o 
  -1  -8   5        0.70        1.12      1.49 o 
   0  -8   5        4.65        8.34      2.51 o 
   1  -8   5        5.04        3.50      1.63 o 
   2  -8   5        1.70        2.51      1.41 o 
   3  -8   5        0.13       -0.60      4.02 o 
  -7  -7   5        2.60        3.90      2.12 o 
  -6  -7   5       13.33       12.51      1.89 o 
  -5  -7   5        6.64        6.94      1.77 o 
  -4  -7   5        0.26        0.44      1.22 o 
  -3  -7   5        4.33        3.24      2.03 o 
  -2  -7   5        7.51        3.22      1.87 o 
  -1  -7   5       37.25       28.84     17.82 o 
   0  -7   5        0.21        0.23      1.30 o 
   1  -7   5       60.66       52.66      2.55 o 
   2  -7   5        0.05        0.72      1.44 o 
   3  -7   5        9.73        9.61      2.45 o 
   4  -7   5        2.62        2.39      4.32 o 
  -7  -6   5        0.03        0.56      1.91 o 
  -6  -6   5        1.16        1.78      1.56 o 
  -5  -6   5        5.91        5.64      2.80 o 
  -4  -6   5       15.59       18.08      2.21 o 
  -3  -6   5       60.41       58.61      2.73 o 
  -2  -6   5       53.10       47.96      2.77 o 
  -1  -6   5       30.92       27.27      1.63 o 
   0  -6   5      187.14      176.79      6.45 o 
   1  -6   5        0.59        0.77      1.05 o 
   2  -6   5       89.75       90.38      3.42 o 
   3  -6   5        0.11        0.44      3.13 o 
   4  -6   5       10.41        8.92      2.41 o 
   5  -6   5        0.04        2.43      4.34 o 
  -7  -5   5        0.00        1.40      1.97 o 
  -6  -5   5        2.12        2.97      2.17 o 
  -5  -5   5       15.26        9.09      1.94 o 
  -4  -5   5        3.60        5.20      1.41 o 
  -3  -5   5       32.57       30.21      3.01 o 
  -2  -5   5        0.46        0.57      1.10 o 
  -1  -5   5        8.56        8.33      1.07 o 
   0  -5   5       19.00       20.11      0.72 o 
   1  -5   5       34.56       31.80      1.52 o 
   2  -5   5       65.21       68.62      2.87 o 
   3  -5   5        2.03        1.29      1.67 o 
   4  -5   5       11.74       15.03      3.96 o 
   5  -5   5        5.28        6.57      2.37 o 
   6  -5   5        1.91        2.00      1.53 o 
  -7  -4   5        3.64        1.72      2.09 o 
  -6  -4   5        3.32        2.03      1.64 o 
  -5  -4   5        7.39        7.74      1.65 o 
  -4  -4   5        0.34        0.51      1.71 o 
  -3  -4   5       19.78       20.45      1.67 o 
  -2  -4   5       18.90       20.79      2.74 o 
  -1  -4   5       13.97       13.89      1.25 o 
   0  -4   5       60.50       74.53      1.44 o 
   1  -4   5        6.57        8.06      2.05 o 
   2  -4   5        0.05        0.52      1.23 o 
   3  -4   5       51.45       54.03      4.20 o 
   4  -4   5        6.83        4.85      0.65 o 
   5  -4   5        0.43        0.19      0.45 o 
   6  -4   5       13.80       14.36      2.42 o 
   7  -4   5        0.61        1.82      1.98 o 
  -7  -3   5        0.58        0.23      1.88 o 
  -6  -3   5        0.79        0.53      1.73 o 
  -5  -3   5        1.43        2.37      1.94 o 
  -4  -3   5       90.41       91.50      3.40 o 
  -3  -3   5       37.01       38.99      2.59 o 
  -2  -3   5       39.58       44.51      3.38 o 
  -1  -3   5       65.98       61.20      1.70 o 
   0  -3   5       72.86       59.59      1.42 o 
   1  -3   5      132.96      124.35      1.78 o 
   2  -3   5       39.50       26.72     23.70 o 
   3  -3   5       67.24       72.09      1.42 o 
   4  -3   5       61.49       63.64      2.95 o 
   5  -3   5        0.05       -0.32      0.37 o 
   6  -3   5        1.75        2.74      1.39 o 
   7  -3   5        0.65        0.93      1.25 o 
   8  -3   5        1.08        1.35      2.61 o 
  -7  -2   5        0.81        1.10      1.78 o 
  -6  -2   5        1.59        2.97      2.07 o 
  -5  -2   5        2.98        1.71      1.83 o 
  -4  -2   5       46.13       42.71      2.07 o 
  -3  -2   5       77.41       73.88      4.06 o 
  -2  -2   5      101.03       99.51      3.69 o 
  -1  -2   5        7.93        7.10      0.92 o 
   0  -2   5       56.39       66.92      2.17 o 
   1  -2   5      187.80      193.97      2.83 o 
   2  -2   5       98.89      102.74      1.31 o 
   3  -2   5        7.01        7.26      0.61 o 
   4  -2   5      148.23      137.07      2.45 o 
   5  -2   5        7.36        6.47      1.08 o 
   6  -2   5       22.28       22.50      1.84 o 
   7  -2   5       39.81       39.71      3.30 o 
   8  -2   5        0.23       -0.18      1.32 o 
   9  -2   5        3.93        7.50      1.97 o 
  -7  -1   5        0.35       -0.28      1.67 o 
  -6  -1   5        2.90        1.89      1.67 o 
  -5  -1   5        0.60        1.74      1.51 o 
  -4  -1   5        7.00        6.08      2.74 o 
  -3  -1   5        5.54        4.68      1.53 o 
  -2  -1   5        4.85        5.98      1.15 o 
  -1  -1   5       39.44       40.26      1.22 o 
   0  -1   5       34.50       40.67      1.23 o 
   1  -1   5      320.39      316.06      4.28 o 
   2  -1   5       78.78       89.94      1.05 o 
   3  -1   5       21.18       23.44      2.06 o 
   4  -1   5        0.53        0.41      0.64 o 
   5  -1   5        1.61        1.44      0.94 o 
   6  -1   5       14.30       12.78      1.31 o 
   7  -1   5       26.74       25.21      1.56 o 
   8  -1   5        4.54        5.52      1.60 o 
   9  -1   5        4.26        4.37      1.52 o 
  -6   0   5        1.82        2.25      1.63 o 
  -5   0   5        0.70       -0.24      1.27 o 
  -4   0   5        0.97        0.54      1.18 o 
  -3   0   5        4.03        6.66      1.83 o 
  -2   0   5       26.36       24.49      1.52 o 
  -1   0   5      117.78      117.72      2.11 o 
   0   0   5       32.04       39.54      1.02 o 
   1   0   5       28.74       29.17      0.68 o 
   2   0   5       17.64       27.69      0.81 o 
   3   0   5       51.37       47.95      1.22 o 
   4   0   5       81.44       88.81      1.92 o 
   5   0   5       18.72       19.54      1.62 o 
   6   0   5        0.09        0.19      0.77 o 
   7   0   5        1.09        0.56      1.56 o 
   8   0   5        4.36        6.10      1.26 o 
   9   0   5        0.01        0.09      1.05 o 
  10   0   5        0.67        0.66      1.65 o 
  -6   1   5        1.56        1.02      1.73 o 
  -5   1   5       36.29       38.87      3.02 o 
  -4   1   5        4.56        3.33      1.34 o 
  -3   1   5      181.18      177.87      4.57 o 
  -2   1   5        0.27        0.48      1.27 o 
  -1   1   5      175.68      183.18      3.18 o 
   0   1   5        5.17        3.90      0.98 o 
   1   1   5      156.41      191.75      1.89 o 
   2   1   5      150.91      165.75      2.18 o 
   3   1   5      277.66      322.27      3.47 o 
   4   1   5      321.11      322.13      4.19 o 
   5   1   5      102.44      102.85      1.45 o 
   6   1   5       10.11       11.26      1.61 o 
   7   1   5       30.35       32.12      1.69 o 
   8   1   5        2.27        1.74      1.38 o 
   9   1   5        1.80        1.24      1.49 o 
  10   1   5        0.01        0.32      3.54 o 
  -5   2   5        0.47        1.26      2.09 o 
  -4   2   5        6.71        6.80      1.62 o 
  -3   2   5        0.92        0.67      0.93 o 
  -2   2   5       63.08       64.40      1.88 o 
  -1   2   5        0.72        1.44      0.94 o 
   0   2   5      742.10      802.85     12.89 o 
   1   2   5      143.17      168.65      1.99 o 
   2   2   5      940.05     1077.47      9.76 o 
   3   2   5      601.85      662.36      8.67 o 
   4   2   5      141.55      173.07      2.83 o 
   5   2   5      200.97      212.02      5.10 o 
   6   2   5       56.46       61.37      1.63 o 
   7   2   5        0.78        0.60      0.82 o 
   8   2   5       23.82       22.96      1.72 o 
   9   2   5        0.16        0.55      1.28 o 
  10   2   5        3.61        1.44      1.35 o 
  -5   3   5        0.18        0.37      1.14 o 
  -4   3   5        7.46        6.20      1.70 o 
  -3   3   5        2.13        1.74      1.08 o 
  -2   3   5        7.04        7.18      0.96 o 
  -1   3   5       17.29       17.69      1.22 o 
   0   3   5       40.84       42.01      1.51 o 
   1   3   5       41.85       48.16      0.95 o 
   2   3   5      137.58      130.99      1.35 o 
   3   3   5      465.07      510.67      7.07 o 
   4   3   5       12.57       13.46      1.63 o 
   5   3   5      514.92      535.59     10.51 o 
   6   3   5       44.31       48.83      1.37 o 
   7   3   5       55.49       60.41      1.37 o 
   8   3   5       40.71       45.03      1.73 o 
   9   3   5        7.95        7.63      1.58 o 
  10   3   5        6.93        8.01      2.06 o 
  -4   4   5        4.59        3.49      1.36 o 
  -3   4   5       90.54       92.61      2.65 o 
  -2   4   5       10.07       12.38      1.65 o 
  -1   4   5      191.16      191.17      2.90 o 
   0   4   5       19.53       19.35      1.72 o 
   1   4   5      196.92      192.26      3.06 o 
   2   4   5       18.27       16.48      0.62 o 
   3   4   5      209.26      196.31      3.28 o 
   4   4   5        0.27       -0.04      1.29 o 
   5   4   5      234.49      233.74      5.35 o 
   6   4   5       17.06       15.60      1.16 o 
   7   4   5       69.20       68.70      1.43 o 
   8   4   5       34.30       34.53      1.71 o 
   9   4   5        7.12        8.57      1.07 o 
  10   4   5        5.16        6.26      1.36 o 
  -3   5   5       27.33       25.95      1.75 o 
  -2   5   5      105.91      107.24      2.35 o 
  -1   5   5      178.15      177.92      5.65 o 
   0   5   5      268.99      268.62      3.64 o 
   1   5   5      533.31      530.50      9.22 o 
   2   5   5      407.74      391.87      7.69 o 
   3   5   5      706.73      688.99     10.37 o 
   4   5   5      309.92      308.91      9.06 o 
   5   5   5      416.44      389.85      8.40 o 
   6   5   5      165.69      155.23      2.37 o 
   7   5   5      114.92      116.02      1.90 o 
   8   5   5       82.98       81.19      1.67 o 
   9   5   5       26.30       28.65      1.29 o 
  10   5   5       16.38       18.15      1.84 o 
  11   5   5        6.59        9.85      1.47 o 
  -2   6   5        3.20        2.77      0.95 o 
  -1   6   5        5.54        4.56      0.82 o 
   0   6   5       18.56       20.33      1.37 o 
   1   6   5       61.63       63.00      1.20 o 
   2   6   5      176.79      194.25      2.99 o 
   3   6   5      157.19      157.57      3.54 o 
   4   6   5      603.50      642.70     15.33 o 
   5   6   5      132.41      135.58      6.29 o 
   6   6   5      665.05      645.23     10.15 o 
   7   6   5       53.00       54.34      0.92 o 
   8   6   5      338.34      323.76      4.17 o 
   9   6   5       16.25       15.57      0.95 o 
  10   6   5      118.27      110.19      2.86 o 
  -1   7   5        1.25        1.26      0.99 o 
   0   7   5        4.35        1.87      0.87 o 
   1   7   5        3.08        2.86      1.46 o 
   2   7   5       16.96       15.92      1.02 o 
   3   7   5        1.36        1.94      0.37 o 
   4   7   5        2.69        2.58      0.37 o 
   5   7   5        3.12        2.51      0.77 o 
   6   7   5        2.92        2.89      0.34 o 
   7   7   5        4.01        2.43      1.58 o 
   8   7   5        2.93        1.49      0.96 o 
   9   7   5       15.99       15.56      0.76 o 
  10   7   5        0.92        1.03      0.70 o 
   0   8   5        0.36        0.17      1.02 o 
   1   8   5        5.33        3.41      2.99 o 
   2   8   5        1.13        0.60      1.01 o 
   3   8   5        0.86        0.40      0.57 o 
   4   8   5       12.28       11.48      0.63 o 
   5   8   5        7.77        6.35      0.93 o 
   6   8   5        4.64        2.61      1.63 o 
   7   8   5       10.34        8.40      3.19 o 
   8   8   5        0.11       -0.40      2.71 o 
   9   8   5        2.57        1.99      1.89 o 
  10   8   5        0.75       -0.12      1.67 o 
   3   9   5        0.13        0.58      1.41 o 
   4   9   5       14.09       18.61      1.95 o 
   5   9   5        0.04        0.22      2.43 o 
   6   9   5       28.35       27.57      2.25 o 
   5  10   5       12.65       18.04      3.46 o 
  -4  -9   6       18.39       26.83      6.09 o 
  -3  -9   6       54.55       68.64      3.92 o 
  -2  -9   6       21.95       26.93      2.34 o 
  -1  -9   6       80.02      100.44      3.54 o 
   0  -9   6        2.55        2.60      1.93 o 
   1  -9   6       28.37       33.71      2.23 o 
  -5  -8   6        0.80        1.38      1.91 o 
  -4  -8   6        0.12        0.34      2.19 o 
  -3  -8   6        5.85        5.76      0.67 o 
  -2  -8   6        0.07        0.32      1.83 o 
  -1  -8   6        0.01        0.47      1.48 o 
   0  -8   6        7.03       13.10      2.40 o 
   1  -8   6        5.60        4.80      1.50 o 
   2  -8   6       44.80       51.96      8.07 o 
   3  -8   6        0.07        1.21      1.54 o 
  -6  -7   6        8.05        5.59      2.19 o 
  -5  -7   6        1.61        1.94      1.53 o 
  -4  -7   6        0.67        1.25      1.59 o 
  -3  -7   6        0.02        0.56      0.68 o 
  -2  -7   6        0.13        0.14      0.81 o 
  -1  -7   6        0.26        0.09      0.20 o 
   0  -7   6        5.86        5.45      1.59 o 
   1  -7   6        3.54        3.41      1.29 o 
   2  -7   6        2.21        5.44      3.70 o 
   3  -7   6        4.64        3.43      1.70 o 
   4  -7   6        0.69       -0.16      2.15 o 
  -6  -6   6        0.05        0.52      1.70 o 
  -5  -6   6       11.83        9.97      2.39 o 
  -4  -6   6        3.02        3.88      1.67 o 
  -3  -6   6       67.63       57.02      2.15 o 
  -2  -6   6        0.54        1.21      1.03 o 
  -1  -6   6       98.71       78.29      1.69 o 
   0  -6   6        0.35        5.84      2.28 o 
   1  -6   6       32.23       26.48      1.84 o 
   2  -6   6        1.65        1.54      1.44 o 
   3  -6   6       17.70       15.87      2.35 o 
   4  -6   6        4.86        5.43      3.96 o 
   5  -6   6        5.58        5.67      2.55 o 
  -6  -5   6        4.03        5.30      2.10 o 
  -5  -5   6        0.00        0.26      1.90 o 
  -4  -5   6       39.81       46.76      3.53 o 
  -3  -5   6        0.80        0.62      1.60 o 
  -2  -5   6        3.68        2.15      0.72 o 
  -1  -5   6       46.37       44.08      1.17 o 
   0  -5   6        0.15        0.67      0.65 o 
   1  -5   6       17.70       17.76      1.56 o 
   2  -5   6       64.04       49.50      2.76 o 
   3  -5   6        2.50        2.77      1.69 o 
   4  -5   6       59.76       57.25      3.11 o 
   5  -5   6        5.49        4.56      3.98 o 
   6  -5   6       24.97       23.33      3.03 o 
  -6  -4   6        0.06        0.52      1.81 o 
  -5  -4   6        7.92        7.91      1.96 o 
  -4  -4   6        0.42        0.34      1.50 o 
  -3  -4   6       13.97       13.55      1.81 o 
  -2  -4   6        2.80        2.99      0.97 o 
  -1  -4   6      131.36      144.72      2.89 o 
   0  -4   6        0.02        1.04      1.11 o 
   1  -4   6       78.10       93.52      1.80 o 
   2  -4   6       24.18       21.13      1.56 o 
   3  -4   6       31.80       32.65      2.15 o 
   4  -4   6        8.27        7.23      0.69 o 
   5  -4   6        7.01        6.44      0.55 o 
   6  -4   6        0.39        0.44      0.52 o 
   7  -4   6        0.19        0.97      1.54 o 
  -6  -3   6        3.12        3.35      2.10 o 
  -5  -3   6        1.02        1.60      1.53 o 
  -4  -3   6        0.35       -0.17      1.14 o 
  -3  -3   6        1.77        1.04      0.92 o 
  -2  -3   6       14.58       17.45      1.25 o 
  -1  -3   6       20.28       19.87      1.21 o 
   0  -3   6      333.34      334.35      4.90 o 
   1  -3   6       95.03       88.08      2.17 o 
   2  -3   6        4.04        5.04      0.89 o 
   3  -3   6        2.29        1.46      0.73 o 
   4  -3   6       55.62       54.96      1.61 o 
   5  -3   6        9.65       10.23      0.86 o 
   6  -3   6        0.52        0.55      0.65 o 
   7  -3   6        2.90        2.66      0.57 o 
   8  -3   6        3.38        2.45      2.46 o 
  -6  -2   6        0.03        0.46      1.56 o 
  -5  -2   6        0.31        0.13      1.67 o 
  -4  -2   6       25.58       28.07      2.61 o 
  -3  -2   6        4.31        3.97      1.08 o 
  -2  -2   6       94.64       95.62      2.63 o 
  -1  -2   6        2.34        1.48      0.80 o 
   0  -2   6        1.57        1.02      1.16 o 
   1  -2   6       28.06       27.76      1.26 o 
   2  -2   6       42.48       39.31      0.89 o 
   3  -2   6       49.20       50.31      1.43 o 
   4  -2   6      246.52      246.10      3.80 o 
   5  -2   6        7.64        8.47      1.23 o 
   6  -2   6       45.49       52.39      1.34 o 
   7  -2   6       11.04       13.81      2.14 o 
   8  -2   6        1.58        1.14      1.24 o 
  -6  -1   6        0.67        0.42      1.31 o 
  -5  -1   6        1.63        2.18      1.26 o 
  -4  -1   6       27.56       28.78      1.60 o 
  -3  -1   6       21.60       19.79      1.71 o 
  -2  -1   6       36.93       39.03      1.73 o 
  -1  -1   6       17.43       15.15      1.24 o 
   0  -1   6       18.56       16.96      1.23 o 
   1  -1   6       21.71       22.56      0.99 o 
   2  -1   6       19.88       19.59      0.91 o 
   3  -1   6       16.88       14.88      1.07 o 
   4  -1   6        1.54        1.45      0.77 o 
   5  -1   6       18.13       20.15      1.52 o 
   6  -1   6        1.27        0.95      1.00 o 
   7  -1   6       13.69       14.06      1.62 o 
   8  -1   6        0.00        0.63      1.18 o 
   9  -1   6        5.57        8.21      1.64 o 
  -5   0   6        4.86        5.63      1.86 o 
  -4   0   6        2.64        1.49      1.27 o 
  -3   0   6       25.91       30.32      1.88 o 
  -2   0   6        0.09        0.41      1.22 o 
  -1   0   6        0.83        0.74      1.47 o 
   0   0   6       14.79       16.52      1.22 o 
   1   0   6       14.86       17.01      0.62 o 
   2   0   6        3.06        1.22      0.56 o 
   3   0   6        0.83        0.39      0.44 o 
   4   0   6        5.78        6.23      0.79 o 
   5   0   6        1.32        2.00      0.90 o 
   6   0   6        5.12        4.46      0.70 o 
   7   0   6       18.29       16.03      2.65 o 
   8   0   6       15.78       20.15      1.73 o 
   9   0   6        5.77        6.21      1.73 o 
  -5   1   6        0.08       -0.26      1.15 o 
  -4   1   6        0.10        1.66      1.45 o 
  -3   1   6        8.61        8.14      1.59 o 
  -2   1   6        7.55        7.74      1.02 o 
  -1   1   6        1.02        1.16      0.84 o 
   0   1   6       62.82       69.57      1.57 o 
   1   1   6       73.08       76.02      1.35 o 
   2   1   6       19.41       21.39      1.24 o 
   3   1   6        0.25        0.47      0.40 o 
   4   1   6        2.69        4.00      0.89 o 
   5   1   6       10.66        9.18      0.84 o 
   6   1   6        2.81        3.44      0.63 o 
   7   1   6        2.67        2.91      1.01 o 
   8   1   6        3.54        6.09      1.84 o 
   9   1   6        0.30        0.04      1.08 o 
  10   1   6        0.56        0.56      1.46 o 
  -4   2   6        4.86        5.24      1.34 o 
  -3   2   6        0.66        0.54      1.27 o 
  -2   2   6       10.32       11.86      1.22 o 
  -1   2   6        2.14        2.54      0.92 o 
   0   2   6       21.95       24.75      1.15 o 
   1   2   6       26.52       27.38      0.80 o 
   2   2   6       60.42       62.73      0.90 o 
   3   2   6      102.26      107.39      1.63 o 
   4   2   6        8.56        8.78      0.42 o 
   5   2   6       20.58       22.55      1.39 o 
   6   2   6        2.40        1.94      0.49 o 
   7   2   6        0.18       -0.05      0.46 o 
   8   2   6        1.93        2.10      1.02 o 
   9   2   6        0.07       -0.08      0.86 o 
  10   2   6        0.16        0.16      0.90 o 
  -4   3   6        4.71        6.08      1.44 o 
  -3   3   6        0.67        0.90      0.93 o 
  -2   3   6       25.54       27.31      1.68 o 
  -1   3   6        1.42        1.17      0.75 o 
   0   3   6       34.01       34.68      1.52 o 
   1   3   6       35.60       34.33      1.04 o 
   2   3   6        1.94        1.55      0.35 o 
   3   3   6        5.18        3.01      1.09 o 
   4   3   6       10.93       11.35      1.77 o 
   5   3   6        9.86       12.62      1.77 o 
   6   3   6       16.07       14.81      0.96 o 
   7   3   6        0.00        0.22      0.48 o 
   8   3   6        0.86        0.80      0.58 o 
   9   3   6        0.01        0.98      1.27 o 
  10   3   6        0.00        0.63      1.47 o 
  -3   4   6       19.51       19.00      2.24 o 
  -2   4   6        2.36        1.99      1.22 o 
  -1   4   6       38.75       38.84      1.41 o 
   0   4   6        0.03       -0.05      0.57 o 
   1   4   6       89.22       88.28      1.47 o 
   2   4   6        0.91        0.23      0.35 o 
   3   4   6      109.46      112.19      4.06 o 
   4   4   6        5.21       12.34      1.91 o 
   5   4   6       15.02       14.51      3.46 o 
   6   4   6       16.03       14.49      1.93 o 
   7   4   6        0.83        0.12      0.42 o 
   8   4   6        6.20        6.86      1.24 o 
   9   4   6        0.14        0.53      0.67 o 
  10   4   6        2.08        0.88      0.87 o 
  -2   5   6        9.31       11.19      2.96 o 
  -1   5   6      112.92      110.33      2.21 o 
   0   5   6       29.71       32.92      1.38 o 
   1   5   6      216.60      200.62      2.60 o 
   2   5   6       51.09       55.63      3.08 o 
   3   5   6      231.31      228.13      3.91 o 
   4   5   6       52.93       59.50      3.01 o 
   5   5   6      106.78      112.17      3.72 o 
   6   5   6       42.20       39.85      4.16 o 
   7   5   6       21.47       18.21      1.79 o 
   8   5   6       10.76       11.25      0.55 o 
   9   5   6        6.21        7.37      0.81 o 
  10   5   6        1.92        1.49      1.10 o 
  -1   6   6        1.37        0.67      0.86 o 
   0   6   6       69.74       66.82      1.71 o 
   1   6   6        0.12       -0.01      0.49 o 
   2   6   6      148.70      147.10      4.35 o 
   3   6   6        4.02        3.99      0.27 o 
   4   6   6      213.47      224.77      7.45 o 
   5   6   6       16.01       14.49      2.11 o 
   6   6   6      205.48      212.22      7.31 o 
   7   6   6       34.36       33.01      2.53 o 
   8   6   6       99.56       90.37      2.29 o 
   9   6   6       20.44       17.78      1.37 o 
  10   6   6       18.04       15.77      2.35 o 
   0   7   6       12.03       10.82      1.21 o 
   1   7   6        1.40        0.40      1.15 o 
   2   7   6       25.65       25.30      3.21 o 
   3   7   6       14.89       15.78      0.82 o 
   4   7   6       15.88       21.22      2.19 o 
   5   7   6       32.99       34.16      2.49 o 
   6   7   6        2.50        3.32      1.75 o 
   7   7   6       37.11       36.05      2.55 o 
   8   7   6        0.98        1.59      1.75 o 
   9   7   6       29.66       29.82      2.69 o 
  10   7   6       10.77        7.23      3.98 o 
   1   8   6       31.02       37.96      2.37 o 
   2   8   6        0.52       -0.05      0.91 o 
   3   8   6       44.07       53.75      2.87 o 
   4   8   6        0.94        0.54      1.59 o 
   5   8   6       50.12       55.44      4.60 o 
   6   8   6        0.34        0.24      1.49 o 
   7   8   6       33.76       37.58      2.57 o 
   8   8   6        0.00        0.36      1.63 o 
   9   8   6       15.82       16.90      2.41 o 
   3   9   6        5.14        8.56      2.17 o 
   4   9   6       74.09       91.25      3.66 o 
   5   9   6        9.44       21.16      3.98 o 
  -2  -9   7        0.15        0.70      2.01 o 
  -1  -9   7       29.55       36.03      3.05 o 
  -4  -8   7       12.04       11.17      1.28 o 
  -3  -8   7        0.02        1.07      2.37 o 
  -2  -8   7       35.92       41.29      3.20 o 
  -1  -8   7       17.03       26.49      2.29 o 
   0  -8   7       25.40       25.19      1.92 o 
   1  -8   7       32.89       36.24      2.12 o 
   2  -8   7        0.04        0.51      1.42 o 
  -5  -7   7        3.74        5.45      2.07 o 
  -4  -7   7        0.64        2.13      0.87 o 
  -3  -7   7        9.83        9.29      1.52 o 
  -2  -7   7        5.22        9.05      1.09 o 
  -1  -7   7        4.36        5.06      2.09 o 
   0  -7   7       31.65       39.44      1.87 o 
   1  -7   7        0.65        0.47      1.17 o 
   2  -7   7        7.19        9.81      1.86 o 
   3  -7   7        4.70        4.74      1.89 o 
   4  -7   7        3.91        3.35      1.55 o 
  -5  -6   7       24.09       26.69      2.55 o 
  -4  -6   7       11.50        7.95      1.99 o 
  -3  -6   7       26.39       25.49      1.60 o 
  -2  -6   7       33.61       27.14      3.78 o 
  -1  -6   7        4.91        3.69      0.91 o 
   0  -6   7       49.82       43.92      1.15 o 
   1  -6   7        4.28        4.73      1.25 o 
   2  -6   7       19.06       15.59      1.80 o 
   3  -6   7        0.14        0.04      1.30 o 
   4  -6   7        1.38        2.23      2.05 o 
   5  -6   7        1.90        2.81      2.31 o 
  -5  -5   7       15.92       16.84      2.92 o 
  -4  -5   7       14.27       15.12      1.67 o 
  -3  -5   7       68.50       58.88      1.70 o 
  -2  -5   7        1.89        3.90      1.64 o 
  -1  -5   7      126.05       91.73      4.97 o 
   0  -5   7       10.12       11.80      0.97 o 
   1  -5   7      189.75      152.72      5.89 o 
   2  -5   7        3.16        5.41      1.58 o 
   3  -5   7      142.93      117.46      3.10 o 
   4  -5   7        2.85        2.15      3.26 o 
   5  -5   7       51.06       43.04      3.01 o 
   6  -5   7        0.04       -1.19      3.86 o 
  -6  -4   7        0.26        0.77      1.66 o 
  -5  -4   7        5.55        3.80      1.59 o 
  -4  -4   7       13.20       14.47      1.53 o 
  -3  -4   7       26.82       28.60      1.91 o 
  -2  -4   7       37.80       37.87      1.48 o 
  -1  -4   7       32.20       35.65      1.33 o 
   0  -4   7       18.38       15.29      1.23 o 
   1  -4   7       93.69      100.53      1.97 o 
   2  -4   7       32.22       28.37      1.30 o 
   3  -4   7        1.24        1.31      1.16 o 
   4  -4   7       70.14       66.51      2.85 o 
   5  -4   7        3.74        4.41      0.48 o 
   6  -4   7       39.15       34.44      2.85 o 
   7  -4   7        4.80        2.55      2.41 o 
  -5  -3   7        8.42        6.21      1.41 o 
  -4  -3   7       22.03       18.47      1.88 o 
  -3  -3   7       57.40       55.45      1.97 o 
  -2  -3   7       28.11       29.58      1.40 o 
  -1  -3   7        1.67        1.63      0.91 o 
   0  -3   7      147.52      148.20      2.99 o 
   1  -3   7       67.52       70.75      1.52 o 
   2  -3   7       31.43       32.22      0.89 o 
   3  -3   7        2.35        3.19      0.54 o 
   4  -3   7        0.64        1.04      0.82 o 
   5  -3   7        0.55        1.32      1.36 o 
   6  -3   7        3.14        1.84      0.51 o 
   7  -3   7        2.32        3.82      2.57 o 
   8  -3   7        1.65        2.28      1.65 o 
  -5  -2   7       44.87       49.54      2.09 o 
  -4  -2   7        2.36        2.18      1.37 o 
  -3  -2   7      137.84      132.50      2.54 o 
  -2  -2   7       33.93       36.60      1.81 o 
  -1  -2   7      312.45      297.36      5.16 o 
   0  -2   7        1.77        3.11      1.08 o 
   1  -2   7      323.25      309.24      4.76 o 
   2  -2   7        5.47        0.21      0.66 o 
   3  -2   7      263.96      259.38      4.67 o 
   4  -2   7       44.30       41.11      1.43 o 
   5  -2   7      104.26      106.92      2.10 o 
   6  -2   7        8.06        7.50      0.77 o 
   7  -2   7       24.38       24.80      2.29 o 
   8  -2   7        0.10        0.52      1.09 o 
  -5  -1   7        0.30       -0.03      1.10 o 
  -4  -1   7        3.25        4.04      1.23 o 
  -3  -1   7        2.19        0.95      1.01 o 
  -2  -1   7       42.73       42.14      2.26 o 
  -1  -1   7        5.89        7.77      0.97 o 
   0  -1   7      115.70      111.67      1.86 o 
   1  -1   7      173.95      169.93      3.23 o 
   2  -1   7      345.18      334.94      4.51 o 
   3  -1   7      270.27      267.29      3.66 o 
   4  -1   7      465.10      460.28      6.83 o 
   5  -1   7      133.07      124.55      2.19 o 
   6  -1   7      210.12      203.44      3.61 o 
   7  -1   7       98.55       89.58      1.99 o 
   8  -1   7       60.22       62.16      3.12 o 
   9  -1   7       30.33       26.53      1.15 o 
  -5   0   7        3.20        3.49      1.52 o 
  -4   0   7        0.74        2.67      2.34 o 
  -3   0   7       24.86       25.68      1.90 o 
  -2   0   7        2.45        1.80      1.61 o 
  -1   0   7       95.80       92.60      1.99 o 
   0   0   7        3.69        3.05      1.12 o 
   1   0   7      156.54      157.83      2.05 o 
   2   0   7        4.08        5.62      0.81 o 
   3   0   7      157.78      160.06      2.00 o 
   4   0   7        3.34        3.74      0.60 o 
   5   0   7       29.48       30.56      1.40 o 
   6   0   7       19.19       18.74      1.71 o 
   7   0   7        5.61        6.28      0.69 o 
   8   0   7       26.31       25.44      1.08 o 
   9   0   7        6.96        5.38      1.58 o 
  -4   1   7        0.23        1.18      1.53 o 
  -3   1   7        2.50        2.08      1.82 o 
  -2   1   7        0.84        0.83      0.96 o 
  -1   1   7        5.05        4.70      0.92 o 
   0   1   7        1.46        0.94      0.81 o 
   1   1   7        0.11        0.05      0.67 o 
   2   1   7       16.05       14.28      1.15 o 
   3   1   7       36.94       35.60      0.86 o 
   4   1   7       73.61       72.44      1.66 o 
   5   1   7       13.03       12.92      0.81 o 
   6   1   7       77.54       74.57      1.87 o 
   7   1   7        6.79        6.76      1.02 o 
   8   1   7       30.77       28.58      1.01 o 
   9   1   7        1.74        3.37      1.86 o 
  10   1   7        3.62        1.48      1.00 o 
  -4   2   7        0.17        0.17      0.98 o 
  -3   2   7        0.00        0.45      0.91 o 
  -2   2   7        5.69        7.21      1.28 o 
  -1   2   7        3.68        3.69      1.06 o 
   0   2   7        7.86        8.16      0.71 o 
   1   2   7        0.01        0.25      0.57 o 
   2   2   7        5.72        4.33      0.49 o 
   3   2   7        3.64        3.55      0.36 o 
   4   2   7       13.09       10.30      0.94 o 
   5   2   7       13.61       13.84      0.76 o 
   6   2   7        1.62        1.69      1.08 o 
   7   2   7        0.11        0.14      0.45 o 
   8   2   7        6.43        5.10      1.07 o 
   9   2   7        0.48        1.36      0.62 o 
  10   2   7        0.02        0.01      0.97 o 
  -3   3   7        3.19        3.57      1.06 o 
  -2   3   7       13.83       13.78      1.53 o 
  -1   3   7       11.29       12.01      1.03 o 
   0   3   7       47.49       44.50      1.21 o 
   1   3   7        9.44        6.95      1.61 o 
   2   3   7       39.56       32.80      0.87 o 
   3   3   7        0.99        0.74      1.10 o 
   4   3   7       30.00       24.54      2.25 o 
   5   3   7        0.41        1.43      2.75 o 
   6   3   7        0.52        0.42      0.24 o 
   7   3   7        1.65        1.00      0.54 o 
   8   3   7        8.32        8.33      0.80 o 
   9   3   7        0.01        0.35      0.65 o 
  10   3   7        2.13        0.94      0.75 o 
  -2   4   7        1.90        1.95      1.25 o 
  -1   4   7        2.57        1.83      1.30 o 
   0   4   7        1.10        2.06      1.07 o 
   1   4   7        0.12       -0.14      0.64 o 
   2   4   7        5.28        4.47      0.49 o 
   3   4   7       26.45       24.66      1.56 o 
   4   4   7       27.68       31.53      4.10 o 
   5   4   7       76.26       75.41      3.01 o 
   6   4   7       11.53       12.98      3.32 o 
   7   4   7       64.38       40.71     10.20 o 
   8   4   7        0.31       -0.07      0.28 o 
   9   4   7       14.36       13.42      1.06 o 
  10   4   7        0.02       -0.31      0.79 o 
  -1   5   7        1.49        1.77      0.96 o 
   0   5   7        2.11        1.16      0.70 o 
   1   5   7       26.13       24.55      0.81 o 
   2   5   7        0.28        0.08      0.34 o 
   3   5   7       80.67       81.34      2.71 o 
   4   5   7       22.19       22.99      2.31 o 
   5   5   7       45.56       50.09      4.36 o 
   6   5   7       13.47       16.98      2.13 o 
   7   5   7        2.47        3.50      1.73 o 
   8   5   7        0.21        1.51      0.51 o 
   9   5   7        0.03       -0.72      1.61 o 
  10   5   7        4.47        3.13      3.26 o 
   0   6   7        2.11        1.23      0.87 o 
   1   6   7        4.88        4.27      0.96 o 
   2   6   7        5.48        5.64      0.80 o 
   3   6   7       29.45       30.75      1.68 o 
   4   6   7       23.39       26.83      4.28 o 
   5   6   7       35.48       36.01      2.67 o 
   6   6   7       51.67       51.62      2.89 o 
   7   6   7        1.25        0.38      2.91 o 
   8   6   7       26.71       19.77      4.06 o 
   9   6   7        2.48        2.69      3.30 o 
  10   6   7        2.41        1.67      1.95 o 
   1   7   7        1.84        2.57      2.81 o 
   2   7   7        2.48        2.16      1.22 o 
   3   7   7        4.85        6.85      1.31 o 
   4   7   7        6.22        8.96      2.09 o 
   5   7   7        4.46        7.60      2.07 o 
   6   7   7        0.15        0.22      2.91 o 
   7   7   7        9.32       12.66      2.11 o 
   8   7   7        3.73        2.53      1.87 o 
   9   7   7       16.36       17.22      2.49 o 
  10   7   7        1.12       -0.08      3.11 o 
   3   8   7        1.65        3.46      3.64 o 
   4   8   7        0.05        0.52      1.75 o 
   5   8   7        1.88        1.79      3.26 o 
   6   8   7        0.57        1.79      1.85 o 
   7   8   7        2.29        2.41      1.87 o 
   8   8   7        3.33        1.89      1.95 o 
   9   8   7        0.14        0.96      1.91 o 
   5   9   7       10.05       15.55      4.20 o 
   6   9   7        1.21        1.37      1.93 o 
  -2  -8   8       24.27       30.22      5.81 o 
  -1  -8   8        3.21        4.57      1.62 o 
   0  -8   8        9.84       14.51      1.76 o 
   1  -8   8       23.85       26.68      2.47 o 
  -3  -7   8        2.74        4.09      0.90 o 
  -2  -7   8        0.31        0.07      0.86 o 
  -1  -7   8        0.06       -0.68      3.50 o 
   0  -7   8        5.59        7.94      1.46 o 
   1  -7   8        9.56        9.66      3.24 o 
   2  -7   8        7.63       10.26      1.60 o 
   3  -7   8       13.22       13.26      2.98 o 
  -4  -6   8        1.92        1.36      1.09 o 
  -3  -6   8        0.73        0.89      1.09 o 
  -2  -6   8        2.62        1.96      1.17 o 
  -1  -6   8       23.28       22.53      0.92 o 
   0  -6   8        0.08       -0.26      0.64 o 
   1  -6   8        4.31        6.69      1.30 o 
   2  -6   8        2.13        5.39      2.86 o 
   3  -6   8        0.41        0.04      1.38 o 
   4  -6   8        1.77        2.66      2.40 o 
  -4  -5   8        2.96        3.11      1.18 o 
  -3  -5   8       24.12       23.12      1.51 o 
  -2  -5   8        0.01        0.36      1.04 o 
  -1  -5   8       12.46       11.23      0.93 o 
   0  -5   8        6.85        8.05      1.48 o 
   1  -5   8       12.37       13.25      1.21 o 
   2  -5   8       12.49       13.24      1.62 o 
   3  -5   8       29.39       31.56      2.26 o 
   4  -5   8       14.85       15.05      3.16 o 
   5  -5   8        8.55        8.40      3.88 o 
   6  -5   8        0.30        0.42      2.01 o 
  -5  -4   8        2.43        0.78      2.77 o 
  -4  -4   8        0.74        1.79      1.17 o 
  -3  -4   8        0.04        0.37      1.06 o 
  -2  -4   8        0.45        0.50      0.84 o 
  -1  -4   8        4.38        6.63      2.08 o 
   0  -4   8       52.92       47.73      1.74 o 
   1  -4   8        1.43        3.08      0.91 o 
   2  -4   8       11.61       10.16      3.63 o 
   3  -4   8       14.74       13.77      1.45 o 
   4  -4   8        3.11        3.11      2.55 o 
   5  -4   8        1.72        0.94      1.55 o 
   6  -4   8        0.59        0.90      1.77 o 
  -5  -3   8        0.02       -0.16      2.47 o 
  -4  -3   8       26.63       25.05      1.60 o 
  -3  -3   8       15.93       16.82      1.68 o 
  -2  -3   8       64.06       59.88      1.63 o 
  -1  -3   8       24.47       23.67      1.29 o 
   0  -3   8       74.34       67.36      1.69 o 
   1  -3   8       10.85        8.35      1.14 o 
   2  -3   8       46.39       38.16      1.09 o 
   3  -3   8      104.07       95.78      2.24 o 
   4  -3   8        8.04        6.77      0.77 o 
   5  -3   8       55.25       53.52      1.53 o 
   6  -3   8        0.22        0.88      1.59 o 
   7  -3   8        1.08        3.48      3.44 o 
  -4  -2   8       57.12       55.30      2.23 o 
  -3  -2   8      143.53      131.83      2.63 o 
  -2  -2   8       60.27       55.40      2.02 o 
  -1  -2   8      238.84      232.74      3.80 o 
   0  -2   8      103.88      101.65      1.75 o 
   1  -2   8      300.60      304.53     10.46 o 
   2  -2   8      147.21      145.22      3.11 o 
   3  -2   8      338.33      339.46      5.52 o 
   4  -2   8       54.77       52.81      1.37 o 
   5  -2   8      151.25      148.66      3.60 o 
   6  -2   8       50.84       47.53      1.65 o 
   7  -2   8       17.01       15.09      1.53 o 
   8  -2   8       22.70       20.19      1.50 o 
  -4  -1   8       20.80       19.40      2.57 o 
  -3  -1   8      118.18      117.79      2.75 o 
  -2  -1   8       34.31       33.55      1.70 o 
  -1  -1   8      647.96      635.74      8.43 o 
   0  -1   8       47.50       47.84      1.84 o 
   1  -1   8     1181.75     1186.22     17.78 o 
   2  -1   8       27.25       32.81      1.55 o 
   3  -1   8      813.73      813.69      7.75 o 
   4  -1   8        9.42       11.50      0.72 o 
   5  -1   8      385.76      377.33      4.93 o 
   6  -1   8       29.78       29.69      1.47 o 
   7  -1   8      123.73      115.45      2.68 o 
   8  -1   8       20.51       19.17      1.89 o 
   9  -1   8       31.99       26.74      2.23 o 
  -4   0   8        0.00        1.74      1.31 o 
  -3   0   8        4.31        3.74      1.09 o 
  -2   0   8        5.74        3.37      1.18 o 
  -1   0   8       50.91       46.10      1.82 o 
   0   0   8       24.63       25.22      1.23 o 
   1   0   8      168.52      158.73      2.53 o 
   2   0   8      324.17      325.59      5.53 o 
   3   0   8       96.70       97.44      1.55 o 
   4   0   8      847.97      858.48     13.35 o 
   5   0   8        1.34        2.91      0.78 o 
   6   0   8      475.89      460.10      8.63 o 
   7   0   8       11.41       14.03      1.24 o 
   8   0   8      150.61      137.27      4.78 o 
   9   0   8        4.52        5.57      1.06 o 
  -3   1   8        2.53        2.40      1.18 o 
  -2   1   8        7.99        9.22      1.28 o 
  -1   1   8        5.72        6.71      1.28 o 
   0   1   8        0.60        0.75      0.71 o 
   1   1   8       11.47       10.05      0.66 o 
   2   1   8        4.14        2.73      0.71 o 
   3   1   8       60.27       62.20      1.12 o 
   4   1   8      115.94      111.30      1.64 o 
   5   1   8       17.22       18.67      1.06 o 
   6   1   8      108.52       99.83      2.23 o 
   7   1   8       14.04       15.02      0.99 o 
   8   1   8       16.69       15.96      1.38 o 
   9   1   8       16.37       15.74      0.92 o 
  -3   2   8       13.07       12.74      1.78 o 
  -2   2   8        2.81        1.31      1.02 o 
  -1   2   8       34.93       33.22      1.16 o 
   0   2   8       13.14       12.07      1.06 o 
   1   2   8       82.85       67.69      1.45 o 
   2   2   8       35.78       37.21      0.77 o 
   3   2   8       31.30       20.30      0.86 o 
   4   2   8       19.35       21.74      1.39 o 
   5   2   8        0.09        0.61      0.36 o 
   6   2   8        0.99        0.89      0.48 o 
   7   2   8       10.09        9.62      1.69 o 
   8   2   8        5.11        4.89      0.87 o 
   9   2   8       13.01       15.07      0.91 o 
  10   2   8        0.19        0.28      0.58 o 
  -2   3   8        0.04        2.16      2.20 o 
  -1   3   8        1.44        1.12      0.74 o 
   0   3   8        9.18        9.77      0.71 o 
   1   3   8       11.28       11.07      0.55 o 
   2   3   8       63.04       59.37      1.22 o 
   3   3   8       58.17       57.42      1.94 o 
   4   3   8      154.42      138.33      6.19 o 
   5   3   8      122.35      116.41      3.82 o 
   6   3   8      104.12       98.84      5.04 o 
   7   3   8       66.86       56.54      1.34 o 
   8   3   8       21.33       20.55      1.31 o 
   9   3   8       14.47       14.57      0.99 o 
  10   3   8        7.64        6.99      1.23 o 
  -1   4   8       10.37       11.34      1.30 o 
   0   4   8        0.24        0.35      0.63 o 
   1   4   8       44.54       41.32      1.02 o 
   2   4   8        2.63        3.09      0.72 o 
   3   4   8       46.97       42.76      1.88 o 
   4   4   8       11.77       13.40      2.17 o 
   5   4   8        9.63       13.36      2.09 o 
   6   4   8        1.18        1.65      1.65 o 
   7   4   8        0.17        0.64      2.81 o 
   8   4   8        7.08        4.86      3.13 o 
   9   4   8        1.76        2.73      1.71 o 
  10   4   8        6.67        9.42      1.99 o 
   0   5   8        2.62        2.66      0.83 o 
   1   5   8       14.36       13.36      1.07 o 
   2   5   8        1.56        1.23      0.61 o 
   3   5   8       44.10       47.10      2.00 o 
   4   5   8        6.54        8.76      2.23 o 
   5   5   8       24.67       25.26      4.40 o 
   6   5   8       19.25       17.88      2.29 o 
   7   5   8        0.28       -0.10      1.57 o 
   8   5   8        6.84        7.58      1.97 o 
   9   5   8        1.10        0.56      1.67 o 
  10   5   8        1.67        0.80      3.07 o 
   1   6   8        0.05        0.36      1.57 o 
   2   6   8        0.34       -0.93      1.67 o 
   3   6   8        4.66        4.35      1.77 o 
   4   6   8        0.98       -0.56      3.34 o 
   5   6   8       14.52       18.17      2.41 o 
   6   6   8       16.55       16.88      2.47 o 
   7   6   8        2.84        1.17      3.24 o 
   8   6   8       17.48       16.84      4.20 o 
   9   6   8        0.18        1.99      1.89 o 
   2   7   8        0.23        0.84      1.67 o 
   3   7   8        4.89        6.04      1.47 o 
   4   7   8        0.01        1.11      1.87 o 
   5   7   8        1.58        3.13      2.07 o 
   6   7   8        0.09        1.99      3.46 o 
   7   7   8        0.24       -0.04      1.61 o 
   8   7   8        1.40        1.65      1.97 o 
   9   7   8        0.84        0.44      1.87 o 
   4   8   8        0.17        0.22      1.95 o 
   5   8   8        0.71       -0.30      3.38 o 
   6   8   8        0.63        1.57      2.05 o 
   8   8   8        0.58        0.14      1.85 o 
  -1  -7   9        4.11        4.88      4.30 o 
   0  -7   9        3.84        3.83      1.45 o 
   1  -7   9        4.54        5.99      1.91 o 
   2  -7   9        3.81        1.67      2.05 o 
  -3  -6   9        3.42        2.73      1.63 o 
  -2  -6   9        1.78        1.18      0.86 o 
  -1  -6   9        3.38        3.94      1.15 o 
   0  -6   9       18.35       17.76      4.28 o 
   1  -6   9        2.16        2.60      1.54 o 
   2  -6   9        7.22        5.05      1.34 o 
   3  -6   9        0.02       -0.11      1.23 o 
   4  -6   9        0.01        1.59      1.68 o 
  -3  -5   9        6.15       10.93      1.72 o 
  -2  -5   9        2.09        0.70      1.64 o 
  -1  -5   9        3.73        2.51      1.04 o 
   0  -5   9       10.92        9.15      0.79 o 
   1  -5   9       12.84       10.55      0.93 o 
   2  -5   9        0.22        0.39      1.23 o 
   3  -5   9        5.85        9.47      2.23 o 
   4  -5   9        0.55        0.99      2.01 o 
   5  -5   9       11.69       15.60      1.92 o 
  -3  -4   9        0.02        0.85      1.48 o 
  -2  -4   9        2.29        4.44      1.18 o 
  -1  -4   9        3.80        2.75      1.39 o 
   0  -4   9       20.85       19.24      2.48 o 
   1  -4   9       23.56       22.45      1.78 o 
   2  -4   9        3.00        6.63      1.32 o 
   3  -4   9       23.41       20.66      2.40 o 
   4  -4   9       14.13       14.89      2.00 o 
   5  -4   9        0.78        3.29      2.72 o 
   6  -4   9        0.43        0.66      2.99 o 
  -3  -3   9        1.66        1.38      1.51 o 
  -2  -3   9        3.63        2.80      1.24 o 
  -1  -3   9        1.08        1.51      0.92 o 
   0  -3   9        2.78        3.15      1.65 o 
   1  -3   9        2.40        2.46      1.38 o 
   2  -3   9        1.99        3.25      0.64 o 
   3  -3   9        4.85        4.29      0.88 o 
   4  -3   9        8.29        9.40      1.25 o 
   5  -3   9        3.58        3.39      0.58 o 
   6  -3   9        6.06        7.43      1.03 o 
   7  -3   9        1.53        0.30      1.59 o 
  -3  -2   9       10.26       10.17      2.55 o 
  -2  -2   9        1.58        2.23      1.36 o 
  -1  -2   9       25.40       23.53      1.51 o 
   0  -2   9        0.35        0.40      0.76 o 
   1  -2   9       36.62       33.42      2.13 o 
   2  -2   9        6.33        6.32      0.81 o 
   3  -2   9        0.00        0.36      0.81 o 
   4  -2   9        6.24        6.13      1.13 o 
   5  -2   9       13.19       13.98      0.96 o 
   6  -2   9        4.91        4.90      0.66 o 
   7  -2   9        1.27        1.74      1.19 o 
   8  -2   9        1.07        0.88      0.94 o 
  -3  -1   9       12.84       13.76      1.59 o 
  -2  -1   9        0.25       -0.11      1.49 o 
  -1  -1   9        1.48        0.85      1.13 o 
   0  -1   9       12.22       13.56      1.10 o 
   1  -1   9        4.97        5.24      0.99 o 
   2  -1   9       59.98       65.01      2.33 o 
   3  -1   9        1.03        2.62      0.66 o 
   4  -1   9       81.27       80.88      1.58 o 
   5  -1   9        2.49        2.21      0.64 o 
   6  -1   9       23.34       22.31      0.93 o 
   7  -1   9        0.57        0.96      0.82 o 
   8  -1   9        1.18        1.40      0.78 o 
  -3   0   9        4.72        3.66      1.36 o 
  -2   0   9        2.89        2.76      1.51 o 
  -1   0   9        0.94        1.25      1.10 o 
   0   0   9        9.75        9.51      0.99 o 
   1   0   9       21.78       21.14      0.84 o 
   2   0   9        0.00        0.64      0.74 o 
   3   0   9       23.21       23.84      0.96 o 
   4   0   9       30.03       28.74      0.86 o 
   5   0   9        3.43        4.26      0.70 o 
   6   0   9        8.17        8.72      0.67 o 
   7   0   9        0.93        0.31      1.25 o 
   8   0   9        0.01        0.82      1.01 o 
   9   0   9        0.47        1.59      0.87 o 
  -2   1   9       23.56       20.09      1.57 o 
  -1   1   9        0.00        0.00      0.77 o 
   0   1   9       98.75       90.16      1.62 o 
   1   1   9        7.88        8.02      0.78 o 
   2   1   9      191.45      184.32      2.95 o 
   3   1   9       51.35       53.22      0.96 o 
   4   1   9       53.29       52.99      1.32 o 
   5   1   9       46.11       46.51      1.07 o 
   6   1   9        3.74        5.32      0.58 o 
   7   1   9        6.77        7.46      1.36 o 
   8   1   9        0.03        0.15      0.83 o 
   9   1   9        1.22        0.54      0.99 o 
  -2   2   9        2.39        2.60      1.40 o 
  -1   2   9       54.31       48.53      2.33 o 
   0   2   9        0.92        0.68      0.89 o 
   1   2   9      103.65       93.43      1.96 o 
   2   2   9        0.89        1.25      0.58 o 
   3   2   9      175.92      156.84      4.55 o 
   4   2   9        0.04        0.11      0.20 o 
   5   2   9      217.79      207.30      2.35 o 
   6   2   9        9.42        7.40      0.70 o 
   7   2   9       84.24       78.63      1.61 o 
   8   2   9       12.32       11.55      1.60 o 
   9   2   9       18.23       17.65      1.06 o 
  -1   3   9       17.15       15.88      1.38 o 
   0   3   9       22.10       21.57      1.32 o 
   1   3   9       44.42       35.60      1.25 o 
   2   3   9       59.18       51.50      1.05 o 
   3   3   9       63.58       51.88      5.19 o 
   4   3   9       76.05       74.31      2.52 o 
   5   3   9       38.14       33.18      2.47 o 
   6   3   9       48.05       40.27      2.75 o 
   7   3   9       20.47       19.39      3.66 o 
   8   3   9       21.07       17.66      3.56 o 
   9   3   9        8.25        8.00      1.79 o 
   0   4   9        0.07       -0.03      0.99 o 
   1   4   9       12.37        9.78      0.71 o 
   2   4   9        3.07        4.40      1.85 o 
   3   4   9       20.43       20.84      1.71 o 
   4   4   9       18.36       19.24      1.58 o 
   5   4   9       18.05       22.81      4.24 o 
   6   4   9       40.21       36.51      2.67 o 
   7   4   9       11.59       14.05      2.13 o 
   8   4   9       38.16       36.33      2.61 o 
   9   4   9        2.30        3.09      1.87 o 
   1   5   9        0.03        1.33      3.24 o 
   2   5   9        0.72        0.60      1.71 o 
   3   5   9        1.19        0.83      1.54 o 
   4   5   9        2.96        4.14      2.21 o 
   5   5   9        2.95        1.75      2.03 o 
   6   5   9        7.50        4.64      3.82 o 
   7   5   9        2.67        3.50      3.48 o 
   8   5   9        3.47        3.11      1.99 o 
   9   5   9        0.50        1.73      3.32 o 
   2   6   9        0.46       -0.24      1.67 o 
   3   6   9       24.19       28.66      2.52 o 
   4   6   9        0.40        1.71      3.92 o 
   5   6   9       33.29       40.49      3.13 o 
   6   6   9        0.19        2.17      2.07 o 
   7   6   9       23.59       28.35      2.83 o 
   8   6   9        0.08        0.54      1.93 o 
   9   6   9       10.50       16.34      2.55 o 
   4   7   9       12.58       11.78      2.73 o 
   5   7   9        5.31        8.66      2.57 o 
   6   7   9       12.49       19.23      4.78 o 
   7   7   9        7.46       10.19      4.56 o 
   8   7   9       10.89       10.91      2.55 o 
   0  -6  10        1.34        0.40      3.60 o 
   1  -6  10        2.40        2.27      1.94 o 
   2  -6  10        2.27        2.56      1.29 o 
  -1  -5  10        7.56        9.76      1.56 o 
   0  -5  10        0.32        0.08      0.98 o 
   1  -5  10       28.96       39.77      2.62 o 
   2  -5  10        4.37        4.56      1.46 o 
   3  -5  10        1.83        1.72      1.13 o 
   4  -5  10        1.58        1.49      1.40 o 
  -2  -4  10        1.70        2.71      0.99 o 
  -1  -4  10        3.80        6.65      1.13 o 
   0  -4  10        1.09        0.46      1.15 o 
   1  -4  10        0.55        1.54      1.27 o 
   2  -4  10        0.00       -0.53      1.29 o 
   3  -4  10        4.46        7.88      2.23 o 
   4  -4  10        8.45        9.84      1.20 o 
   5  -4  10       12.12       16.62      1.63 o 
  -2  -3  10       31.94       30.62      2.03 o 
  -1  -3  10        0.52        1.41      0.84 o 
   0  -3  10       30.49       31.56      1.82 o 
   1  -3  10        0.30        0.41      0.98 o 
   2  -3  10       15.62       15.54      0.80 o 
   3  -3  10        2.51        2.54      1.03 o 
   4  -3  10       14.09       13.82      1.31 o 
   5  -3  10        3.49        1.43      1.02 o 
   6  -3  10        0.28        0.22      0.86 o 
  -2  -2  10        1.42        0.49      0.89 o 
  -1  -2  10        4.55        5.36      1.01 o 
   0  -2  10       16.31       15.34      2.01 o 
   1  -2  10        0.37       -0.03      0.95 o 
   2  -2  10       13.59       12.34      1.18 o 
   3  -2  10       11.58       13.88      0.80 o 
   4  -2  10        3.52        4.46      1.25 o 
   5  -2  10       15.57       17.53      0.78 o 
   6  -2  10        2.49        1.03      0.63 o 
   7  -2  10       14.29       13.21      0.93 o 
  -2  -1  10        7.55        8.06      1.51 o 
  -1  -1  10        6.13        5.64      1.00 o 
   0  -1  10        6.10        7.10      2.13 o 
   1  -1  10        4.92        5.79      1.04 o 
   2  -1  10       15.19       16.37      1.28 o 
   3  -1  10       14.63       14.52      0.78 o 
   4  -1  10       30.19       33.44      0.97 o 
   5  -1  10        8.28        7.53      0.74 o 
   6  -1  10       10.68       11.27      0.77 o 
   7  -1  10        0.09        0.58      0.77 o 
   8  -1  10        0.27        2.85      1.39 o 
  -1   0  10        0.01       -0.29      0.92 o 
   0   0  10       10.76       10.26      1.27 o 
   1   0  10        9.70        7.91      1.06 o 
   2   0  10       14.69       11.73      1.71 o 
   3   0  10        7.09        7.36      0.76 o 
   4   0  10        9.04        9.74      0.87 o 
   5   0  10        3.99        4.13      0.64 o 
   6   0  10        4.78        5.68      0.71 o 
   7   0  10       14.48       12.78      0.82 o 
   8   0  10        0.17        0.85      0.88 o 
  -1   1  10        1.37        1.38      1.33 o 
   0   1  10        0.52        0.20      0.65 o 
   1   1  10        5.25        5.46      1.38 o 
   2   1  10        3.42        3.11      1.33 o 
   3   1  10        8.15        8.14      0.70 o 
   4   1  10        0.01        0.20      0.54 o 
   5   1  10        6.54        4.79      0.49 o 
   6   1  10        0.03        0.33      0.56 o 
   7   1  10        9.91       10.24      0.81 o 
   8   1  10        0.01        0.16      0.54 o 
   0   2  10        5.78        7.37      0.82 o 
   1   2  10        1.01        1.13      0.78 o 
   2   2  10       14.79       17.94      1.59 o 
   3   2  10        2.14        1.92      0.45 o 
   4   2  10       17.73       16.66      0.78 o 
   5   2  10        5.67        5.95      1.89 o 
   6   2  10        4.60        8.72      1.83 o 
   7   2  10        6.97        8.30      1.81 o 
   8   2  10        0.00        0.08      1.27 o 
   9   2  10        6.33        4.96      1.63 o 
   0   3  10        0.53        0.88      1.97 o 
   1   3  10        0.02       -0.36      1.71 o 
   2   3  10        3.50        2.33      3.24 o 
   3   3  10        1.87        5.97      3.99 o 
   4   3  10        8.29        7.87      1.64 o 
   5   3  10       11.58       16.72      2.31 o 
   6   3  10        1.25       -0.02      1.51 o 
   7   3  10       14.21       17.92      2.23 o 
   8   3  10        0.90        1.55      1.71 o 
   9   3  10        2.69        3.42      1.79 o 
   1   4  10        2.49        0.60      1.85 o 
   2   4  10        5.12        7.05      2.13 o 
   3   4  10        2.78        2.42      1.45 o 
   4   4  10        3.76        6.66      1.46 o 
   5   4  10        7.82        2.21      3.68 o 
   6   4  10        2.28        3.54      2.01 o 
   7   4  10       19.25       20.15      2.47 o 
   8   4  10        5.10        5.91      2.05 o 
   9   4  10        9.62        6.95      3.74 o 
   3   5  10        0.60        1.09      1.46 o 
   4   5  10        0.77        1.19      1.37 o 
   5   5  10        4.60        9.04      2.47 o 
   6   5  10        0.09        0.60      3.54 o 
   7   5  10        1.53        1.09      3.62 o 
   8   5  10        0.01       -0.92      3.48 o 
   4   6  10       14.66       22.85      5.47 o 
   5   6  10        8.26       10.69      2.81 o 
   6   6  10       12.90       13.36      2.83 o 
   7   6  10        3.20        5.14      2.43 o 
   1  -4  11       50.61       50.86      2.01 o 
   2  -4  11       11.75       16.04      1.06 o 
   3  -4  11       26.12       29.51      1.66 o 
   0  -3  11       15.40       20.26      2.75 o 
   1  -3  11       21.31       22.02      1.27 o 
   2  -3  11       29.98       34.37      1.36 o 
   3  -3  11       72.60       76.50      1.88 o 
   4  -3  11       38.17       41.01      3.09 o 
   5  -3  11       69.75       71.34      1.91 o 
   0  -2  11        0.10        0.56      1.33 o 
   1  -2  11       25.25       25.69      1.61 o 
   2  -2  11        5.26        3.74      2.25 o 
   3  -2  11        4.91        6.54      0.88 o 
   4  -2  11        6.91        9.35      0.88 o 
   5  -2  11        0.18        0.74      0.64 o 
   6  -2  11        1.37        0.82      0.58 o 
   0  -1  11        3.46        3.90      2.09 o 
   1  -1  11       57.90       61.00      2.21 o 
   2  -1  11       14.55       17.27      1.44 o 
   3  -1  11       61.11       71.66      2.03 o 
   4  -1  11       52.92       56.45      1.53 o 
   5  -1  11       12.96       16.48      0.97 o 
   6  -1  11       26.54       26.41      1.04 o 
   7  -1  11        0.14       -0.30      0.98 o 
   0   0  11        1.01        0.90      1.15 o 
   1   0  11        7.14        8.07      2.68 o 
   2   0  11        2.77        1.79      1.14 o 
   3   0  11        6.97        8.47      0.74 o 
   4   0  11       23.08       24.07      0.91 o 
   5   0  11       11.50       13.73      0.95 o 
   6   0  11       33.40       33.97      1.91 o 
   7   0  11       35.16       33.69      3.26 o 
   1   1  11        0.44        0.58      1.41 o 
   2   1  11        8.64        7.02      1.40 o 
   3   1  11        0.01        0.47      0.85 o 
   4   1  11        7.75       12.96      2.09 o 
   5   1  11        1.79        1.07      2.81 o 
   6   1  11        1.52        2.33      2.77 o 
   7   1  11        0.05       -0.56      1.37 o 
   1   2  11        2.00        3.38      2.05 o 
   2   2  11        1.63        2.83      1.83 o 
   3   2  11        0.01        0.74      1.55 o 
   4   2  11        0.49       -0.45      1.33 o 
   5   2  11        3.80        2.65      3.32 o 
   6   2  11        1.81        0.86      1.67 o 
   7   2  11        1.48        1.31      1.61 o 
   2   3  11        1.27        8.04      2.17 o 
   3   3  11        5.07        2.61      1.91 o 
   4   3  11       12.63       18.62      1.99 o 
   5   3  11        1.23        1.61      3.58 o 
   6   3  11       11.99       20.05      2.43 o 
   7   3  11        0.06        0.06      1.63 o 
   4   4  11        8.37        7.09      1.65 o 
   5   4  11        1.26        2.31      4.06 o 
   6   4  11        8.37        7.41      4.30 o 
   7   4  11        0.54        1.11      2.01 o 
   3  -1  12       16.37       14.85      1.17 o 
   4  -1  12        2.54        2.07      1.16 o 
   3   0  12       46.25       53.91      4.18 o 
   5   0  12       45.59       59.06      2.93 o 
   5   1  12       11.60       19.69      4.06 o 
                                                 
